# Supplementary material for: Combined morphological and molecular data unveils relationships of Pseudobranchiomma (Sabellidae, Annelida) and reveals higher diversity of this intriguing group of fan worms in Australia, including potentially introduced species
Source: Zookeys. 2016 Oct 6;(622):1–36. doi: 10.3897/zookeys.622.9420 (PMC5096407; doi:10.3897/zookeys.622.9420)
Supplement: XML Treatment for Pseudobranchiomma [file zookeys.622.9420-treatment1.xml]

<!DOCTYPE tp:taxon-treatment
  PUBLIC "-//TaxonX//DTD Taxonomic Treatment Publishing DTD v0 20100105//EN" "tax-treatment-NSO.dtd">
<tp:taxon-treatment xmlns:tp="http://www.plazi.org/taxpub"><tp:treatment-meta><kwd-group><label>Taxon classification</label><kwd><named-content content-type="kingdom">Animalia</named-content></kwd><kwd><named-content content-type="order">Sabellida</named-content></kwd><kwd><named-content content-type="family">Sabellidae</named-content></kwd></kwd-group><mixed-citation publication-type="journal"><person-group><name><surname>Capa</surname><given-names>María</given-names></name><name><surname>Murray</surname><given-names>Anna</given-names></name></person-group><article-title>Combined morphological and molecular data unveils relationships of <italic><tp:taxon-name><tp:taxon-name-part taxon-name-part-type="genus">Pseudobranchiomma</tp:taxon-name-part></tp:taxon-name></italic> (<tp:taxon-name><tp:taxon-name-part taxon-name-part-type="family">Sabellidae</tp:taxon-name-part></tp:taxon-name>, <tp:taxon-name><tp:taxon-name-part taxon-name-part-type="phylum">Annelida</tp:taxon-name-part></tp:taxon-name>) and reveals higher diversity of this intriguing group of fan worms in Australia, including potentially introduced species</article-title><source>Zookeys</source><day>6</day><month>10</month><year>2016</year><volume>2016</volume><issue>622</issue><fpage>1</fpage><lpage>36</lpage><pub-id pub-id-type="doi">10.3897/zookeys.622.9420</pub-id></mixed-citation></tp:treatment-meta><tp:nomenclature><tp:taxon-name>
              <tp:taxon-name-part taxon-name-part-type="genus">Pseudobranchiomma</tp:taxon-name-part>
            </tp:taxon-name><tp:taxon-authority>Jones, 1962</tp:taxon-authority><tp:nomenclature-citation-list><tp:nomenclature-citation><tp:taxon-name>
                  <tp:taxon-name-part taxon-name-part-type="genus">Pseudobranchiomma</tp:taxon-name-part>
                </tp:taxon-name><comment>Jones, 1962: 198–201, figs 115–124; <xref ref-type="bibr" rid="B13">Fitzhugh 1989</xref>: 73; <xref ref-type="bibr" rid="B39">Nogueira and Knight-Jones 2002</xref>: 1661–1670; <xref ref-type="bibr" rid="B29">Knight-Jones and Giangrande 2003</xref>: 95–103; <xref ref-type="bibr" rid="B40">Nogueira et al. 2006</xref>: 588.</comment></tp:nomenclature-citation></tp:nomenclature-citation-list></tp:nomenclature><tp:treatment-sec sec-type="type species" id="SECID0E62DI"><title>Type species.</title><p>
              <italic><tp:taxon-name><tp:taxon-name-part taxon-name-part-type="genus">Pseudobranchiomma</tp:taxon-name-part> <tp:taxon-name-part taxon-name-part-type="species">emersoni</tp:taxon-name-part></tp:taxon-name></italic> Jones, 1962.</p></tp:treatment-sec><tp:treatment-sec sec-type="diagnosis" id="SECID0EP3DI"><title>Diagnosis.</title><p>Radioles with or without radiolar flanges, serrated or smooth. Some species with paired compound eyes along radioles. Four rows of vacuolated cells supporting the radioles; a multicellular supporting axis of the radiolar appendages of the dorsal lips. Ventral sacs located outside the radiolar crown. Dorsal margins of collar separated from the faecal groove by a wide gap and without “pockets”. Segmental eyespots between the noto- and neuropodia. Spine-like chaetae arranged in oblique rows in the inferior thoracic fascicles. Thoracic companion chaetae absent. Well-developed conical abdominal neuropodia with chaetae arranged in C-shaped fascicles.</p></tp:treatment-sec><tp:treatment-sec sec-type="remarks" id="SECID0EU3DI"><title>Remarks.</title><p>There is no apparent morphological synapomorphy supporting <italic><tp:taxon-name><tp:taxon-name-part taxon-name-part-type="genus">Pseudobranchiomma</tp:taxon-name-part></tp:taxon-name></italic>. The monophyly of the genus <italic><tp:taxon-name><tp:taxon-name-part taxon-name-part-type="genus">Pseudobranchiomma</tp:taxon-name-part></tp:taxon-name></italic> has not been tested prior to this study. The group has been defined by a combination of homoplastic characters: presence of radiolar flanges (shared with <italic><tp:taxon-name><tp:taxon-name-part taxon-name-part-type="genus">Stylomma</tp:taxon-name-part></tp:taxon-name></italic> and some <italic><tp:taxon-name><tp:taxon-name-part taxon-name-part-type="genus">Bispira</tp:taxon-name-part></tp:taxon-name></italic> species but absent in <italic><tp:taxon-name><tp:taxon-name-part taxon-name-part-type="genus">Pseudobranchiomma</tp:taxon-name-part> <tp:taxon-name-part taxon-name-part-type="species">longa</tp:taxon-name-part></tp:taxon-name></italic> (Kinberg, 1867)); ventral sacs located outside the radiolar crown (shared with <italic><tp:taxon-name><tp:taxon-name-part taxon-name-part-type="genus">Bispira</tp:taxon-name-part></tp:taxon-name></italic>, <italic><tp:taxon-name><tp:taxon-name-part taxon-name-part-type="genus">Branchiomma</tp:taxon-name-part></tp:taxon-name></italic> and <italic><tp:taxon-name><tp:taxon-name-part taxon-name-part-type="genus">Sabella</tp:taxon-name-part></tp:taxon-name></italic>); dorsal margins of the collar separated from the faecal groove by a wide gap and without “pockets” (shared by <italic><tp:taxon-name><tp:taxon-name-part taxon-name-part-type="genus">Bispira</tp:taxon-name-part></tp:taxon-name></italic>, <italic><tp:taxon-name><tp:taxon-name-part taxon-name-part-type="genus">Stylomma</tp:taxon-name-part></tp:taxon-name></italic> and some species of <italic><tp:taxon-name><tp:taxon-name-part taxon-name-part-type="genus">Branchiomma</tp:taxon-name-part></tp:taxon-name></italic>); and absence of thoracic companion chaetae (shared with <italic><tp:taxon-name><tp:taxon-name-part taxon-name-part-type="genus">Branchiomma</tp:taxon-name-part></tp:taxon-name></italic> and <italic><tp:taxon-name><tp:taxon-name-part taxon-name-part-type="genus">Sabellastarte</tp:taxon-name-part></tp:taxon-name></italic>) (e.g. <xref ref-type="bibr" rid="B26">Knight-Jones 1994</xref>, <xref ref-type="bibr" rid="B39">Nogueira and Knight-Jones 2002</xref>, <xref ref-type="bibr" rid="B40">Nogueira et al. 2006</xref>). It has been suggested that the colour pattern of the crown, consisting of transverse yellow and purple bands, could be another diagnostic feature for the genus (<xref ref-type="bibr" rid="B40">Nogueira et al. 2006</xref>), but this feature is also very common in <italic><tp:taxon-name><tp:taxon-name-part taxon-name-part-type="genus">Sabellastarte</tp:taxon-name-part></tp:taxon-name></italic> species (e.g. <xref ref-type="bibr" rid="B5">Capa et al. 2010</xref>). The monophyly of <italic><tp:taxon-name><tp:taxon-name-part taxon-name-part-type="genus">Pseudobranchiomma</tp:taxon-name-part></tp:taxon-name></italic> is herein also questioned. Morphological data analysis recovers the group as paraphyletic, and the scarcity of molecular data gathered for the present study does not allow us to properly assess monophyly.</p></tp:treatment-sec><ref-list><ref id="B13"><mixed-citation xmlns:xlink="http://www.w3.org/1999/xlink" xlink:type="simple">
          <person-group><name name-style="western"><surname>Fitzhugh</surname><given-names>K</given-names></name></person-group> (<year>1989</year>) <article-title>A systematic revision of the <tp:taxon-name><tp:taxon-name-part taxon-name-part-type="family">Sabellidae</tp:taxon-name-part></tp:taxon-name>-<tp:taxon-name><tp:taxon-name-part taxon-name-part-type="family">Caobangiidae</tp:taxon-name-part></tp:taxon-name>-<tp:taxon-name><tp:taxon-name-part taxon-name-part-type="family">Sabellongidae</tp:taxon-name-part></tp:taxon-name> complex (<tp:taxon-name><tp:taxon-name-part taxon-name-part-type="phylum">Annelida</tp:taxon-name-part></tp:taxon-name>: <tp:taxon-name><tp:taxon-name-part taxon-name-part-type="class">Polychaeta</tp:taxon-name-part></tp:taxon-name>).</article-title> <source>Bulletin of the American Museum of Natural History</source> <volume>192</volume>: <fpage>1</fpage>–<lpage>104</lpage>.</mixed-citation></ref><ref id="B39"><mixed-citation xmlns:xlink="http://www.w3.org/1999/xlink" xlink:type="simple">
          <person-group><name name-style="western"><surname>Nogueira</surname><given-names>JMM</given-names></name><name name-style="western"><surname>Knight-Jones</surname><given-names>P</given-names></name></person-group> (<year>2002</year>) <article-title>A new species of <italic><tp:taxon-name><tp:taxon-name-part taxon-name-part-type="genus">Pseudobranchiomma</tp:taxon-name-part></tp:taxon-name></italic> Jones (<tp:taxon-name><tp:taxon-name-part taxon-name-part-type="class">Polychaeta</tp:taxon-name-part></tp:taxon-name>: <tp:taxon-name><tp:taxon-name-part taxon-name-part-type="family">Sabellidae</tp:taxon-name-part></tp:taxon-name>) found amongst Brazilian coral with a redescription of <italic><tp:taxon-name><tp:taxon-name-part taxon-name-part-type="genus">P.</tp:taxon-name-part> <tp:taxon-name-part taxon-name-part-type="species">punctata</tp:taxon-name-part></tp:taxon-name></italic> (Treadwell, 1906) from Hawaii.</article-title> <source>Journal of Natural History</source> <volume>36</volume>: <fpage>1661</fpage>–<lpage>1670</lpage>. doi: <ext-link xlink:type="simple" ext-link-type="doi" xlink:href="10.1080/00222930110071705">10.1080/00222930110071705</ext-link></mixed-citation></ref><ref id="B29"><mixed-citation xmlns:xlink="http://www.w3.org/1999/xlink" xlink:type="simple">
          <person-group><name name-style="western"><surname>Knight-Jones</surname><given-names>P</given-names></name><name name-style="western"><surname>Giangrande</surname><given-names>A</given-names></name></person-group> (<year>2003</year>) <article-title>Two new species of an atypical group of <italic><tp:taxon-name><tp:taxon-name-part taxon-name-part-type="genus">Pseudobranchiomma</tp:taxon-name-part></tp:taxon-name></italic> Jones (<tp:taxon-name><tp:taxon-name-part taxon-name-part-type="class">Polychaeta</tp:taxon-name-part></tp:taxon-name>: <tp:taxon-name><tp:taxon-name-part taxon-name-part-type="family">Sabellidae</tp:taxon-name-part></tp:taxon-name>).</article-title> <source>Hydrobiologia</source> <volume>496</volume>: <fpage>95</fpage>–<lpage>103</lpage>. doi: <ext-link xlink:type="simple" ext-link-type="doi" xlink:href="10.1023/A:1026176327391">10.1023/A:1026176327391</ext-link></mixed-citation></ref><ref id="B40"><mixed-citation xmlns:xlink="http://www.w3.org/1999/xlink" xlink:type="simple">
          <person-group><name name-style="western"><surname>Nogueira</surname><given-names>JMM</given-names></name><name name-style="western"><surname>Rossi</surname><given-names>MC S</given-names></name><name name-style="western"><surname>Lopez</surname><given-names>E</given-names></name></person-group> (<year>2006</year>) <article-title>Intertidal species of <italic><tp:taxon-name><tp:taxon-name-part taxon-name-part-type="genus">Branchiomma</tp:taxon-name-part></tp:taxon-name></italic> Kölliker and <italic><tp:taxon-name><tp:taxon-name-part taxon-name-part-type="genus">Pseudobranchiomma</tp:taxon-name-part></tp:taxon-name></italic> Jones (<tp:taxon-name><tp:taxon-name-part taxon-name-part-type="class">Polychaeta</tp:taxon-name-part></tp:taxon-name>: <tp:taxon-name><tp:taxon-name-part taxon-name-part-type="family">Sabellidae</tp:taxon-name-part></tp:taxon-name>: <tp:taxon-name><tp:taxon-name-part taxon-name-part-type="subfamily">Sabellinae</tp:taxon-name-part></tp:taxon-name>) occurring on rocky shores along the state of São Paulo, southeastern Brazil.</article-title> <source>Zoological Studies</source> <volume>45</volume>(<issue>4</issue>): <fpage>586</fpage>–<lpage>610</lpage>.</mixed-citation></ref><ref id="B26"><mixed-citation xmlns:xlink="http://www.w3.org/1999/xlink" xlink:type="simple">
          <person-group><name name-style="western"><surname>Knight-Jones</surname><given-names>P</given-names></name></person-group> (<year>1994</year>) <article-title>Two new species of <italic><tp:taxon-name><tp:taxon-name-part taxon-name-part-type="genus">Branchiomma</tp:taxon-name-part></tp:taxon-name></italic> (<tp:taxon-name><tp:taxon-name-part taxon-name-part-type="family">Sabellidae</tp:taxon-name-part></tp:taxon-name>) with redescriptions of closely related species and comments on <italic><tp:taxon-name><tp:taxon-name-part taxon-name-part-type="genus">Pseudobranchiomma</tp:taxon-name-part></tp:taxon-name></italic> and <italic><tp:taxon-name><tp:taxon-name-part taxon-name-part-type="genus">Sabellastarte</tp:taxon-name-part></tp:taxon-name></italic>.</article-title> In: <person-group><name name-style="western"><surname>Dauvin</surname><given-names>J-C</given-names></name><name name-style="western"><surname>Laubier</surname><given-names>L</given-names></name><name name-style="western"><surname>Reish</surname><given-names>DJ</given-names></name></person-group> (<role>Eds</role>) <source>Actes de la 4<sup>th</sup> Conference internationale des Polychètes</source>, <source>Memoirs du Muséum national d’Histoire Naturelle</source> <volume>162</volume>: <fpage>191</fpage>–<lpage>198</lpage>.</mixed-citation></ref><ref id="B5"><mixed-citation xmlns:xlink="http://www.w3.org/1999/xlink" xlink:type="simple">
          <person-group><name name-style="western"><surname>Capa</surname><given-names>M</given-names></name><name name-style="western"><surname>Bybee</surname><given-names>DR</given-names></name><name name-style="western"><surname>Bybee</surname><given-names>SM</given-names></name></person-group> (<year>2010</year>) <article-title>Establishing species and species boundaries in <italic><tp:taxon-name><tp:taxon-name-part taxon-name-part-type="genus">Sabellastarte</tp:taxon-name-part></tp:taxon-name></italic> Krøyer, 1856 (<tp:taxon-name><tp:taxon-name-part taxon-name-part-type="phylum">Annelida</tp:taxon-name-part></tp:taxon-name>: <tp:taxon-name><tp:taxon-name-part taxon-name-part-type="family">Sabellidae</tp:taxon-name-part></tp:taxon-name>): an integrative approach.</article-title> <source>Organisms, Diversity and Evolution</source> <volume>10</volume>: <fpage>351</fpage>–<lpage>371</lpage>. doi: <ext-link xlink:type="simple" ext-link-type="doi" xlink:href="10.1007/s13127-010-0033-z">10.1007/s13127-010-0033-z</ext-link></mixed-citation></ref></ref-list></tp:taxon-treatment>
