# Supplementary material for: Combined morphological and molecular data unveils relationships of Pseudobranchiomma (Sabellidae, Annelida) and reveals higher diversity of this intriguing group of fan worms in Australia, including potentially introduced species
Source: Zookeys. 2016 Oct 6;(622):1–36. doi: 10.3897/zookeys.622.9420 (PMC5096407; doi:10.3897/zookeys.622.9420)
Supplement: XML Treatment for Pseudobranchiomma cf. emersoni [file zookeys.622.9420-treatment2.xml]

<!DOCTYPE tp:taxon-treatment
  PUBLIC "-//TaxonX//DTD Taxonomic Treatment Publishing DTD v0 20100105//EN" "tax-treatment-NSO.dtd">
<tp:taxon-treatment xmlns:tp="http://www.plazi.org/taxpub"><tp:treatment-meta><kwd-group><label>Taxon classification</label><kwd><named-content content-type="kingdom">Animalia</named-content></kwd><kwd><named-content content-type="order">Sabellida</named-content></kwd><kwd><named-content content-type="family">Sabellidae</named-content></kwd></kwd-group><mixed-citation publication-type="journal"><person-group><name><surname>Capa</surname><given-names>María</given-names></name><name><surname>Murray</surname><given-names>Anna</given-names></name></person-group><article-title>Combined morphological and molecular data unveils relationships of <italic><tp:taxon-name><tp:taxon-name-part taxon-name-part-type="genus">Pseudobranchiomma</tp:taxon-name-part></tp:taxon-name></italic> (<tp:taxon-name><tp:taxon-name-part taxon-name-part-type="family">Sabellidae</tp:taxon-name-part></tp:taxon-name>, <tp:taxon-name><tp:taxon-name-part taxon-name-part-type="phylum">Annelida</tp:taxon-name-part></tp:taxon-name>) and reveals higher diversity of this intriguing group of fan worms in Australia, including potentially introduced species</article-title><source>Zookeys</source><day>6</day><month>10</month><year>2016</year><volume>2016</volume><issue>622</issue><fpage>1</fpage><lpage>36</lpage><pub-id pub-id-type="doi">10.3897/zookeys.622.9420</pub-id></mixed-citation></tp:treatment-meta><tp:nomenclature><tp:taxon-name>
              <tp:taxon-name-part taxon-name-part-type="genus">Pseudobranchiomma</tp:taxon-name-part>
              <tp:taxon-name-part taxon-name-part-type="uncertainty-rank">cf.</tp:taxon-name-part>
              <tp:taxon-name-part taxon-name-part-type="species">emersoni</tp:taxon-name-part>
            </tp:taxon-name><tp:taxon-authority>Jones, 1962</tp:taxon-authority><xref ref-type="fig" rid="F2">Figures 2</xref><xref ref-type="fig" rid="F3">, 3A–F</xref><tp:nomenclature-citation-list><tp:nomenclature-citation><tp:taxon-name>? <tp:taxon-name-part taxon-name-part-type="genus">Pseudobranchiomma</tp:taxon-name-part> <tp:taxon-name-part taxon-name-part-type="species">emersoni</tp:taxon-name-part></tp:taxon-name><comment> Jones, 1962:198–201, figs 115–124; <xref ref-type="bibr" rid="B26">Knight-Jones 1994</xref>: fig. 4j; <xref ref-type="bibr" rid="B29">Knight-Jones and Giangrande 2003</xref>: fig. 1 c–f; <xref ref-type="bibr" rid="B48">Tovar-Hernández and Dean 2014</xref>: 936, table 1. </comment></tp:nomenclature-citation></tp:nomenclature-citation-list></tp:nomenclature><tp:treatment-sec sec-type="material" id="SECID0E6CAK"><title>Material examined.</title><p>
              <bold>Australia: Queensland</bold>: <named-content xmlns:xlink="http://www.w3.org/1999/xlink" content-type="dwc:institutional_code" xlink:type="simple">AM</named-content> W.36365, (1 spec.), Heron Island, First Point, North Heron Reef, <named-content xmlns:xlink="http://www.w3.org/1999/xlink" content-type="dwc:verbatimCoordinates" xlink:type="simple"><named-content content-type="geo-json" specific-use="{&#34;type&#34;:&#34;Point&#34;,&#34;coordinates&#34;:[151.930000,-23.430000]}" id="NCID0ESDAK" xlink:type="simple">23°25'48"S, 151°55'48"E</named-content></named-content>, in coral rubble, 13 m, 12 Nov 2009.</p></tp:treatment-sec><tp:treatment-sec sec-type="diagnosis" id="SECID0EXDAK"><title>Diagnosis.</title><p>Ten pairs of short flat radiolar serrations evenly distributed along entire length of radioles. RRadiolar eyes absent. Small gap between anterior thoracic ventral shields and neuropodial tori. Thoracic and abdominal uncini with five transverse rows of teeth surmounting main fang. Radiolar crown with wide purple band at base, irregular transverse purple bands on radioles and flanges and yellow band on distal end of radioles. Body pale with distinct interramal eyespots and purple pigment spots on thorax and dorsally on abdomen.</p></tp:treatment-sec><tp:treatment-sec sec-type="description" id="SECID0E3DAK"><title>Description of Australian specimen.</title><p>Gravid female, incomplete; body measuring 20 mm long and 2 mm wide, with seven thoracic (Fig. <xref ref-type="fig" rid="F2">2D</xref>) segments. Crown 8 mm long, slightly involuted ventrally at base, with 17 radioles on each side, connected by an inconspicuous membrane, nearly 1/8<sup>th</sup> of length of radioles. Radioles with pinnules of constant length along radioles (Fig. <xref ref-type="fig" rid="F2">2B, C</xref>), shorter distally; tips of radioles as long as pinnules or shorter. Radiolar flanges present, with around 10 short, flattened, flap-like serrations along entire length of radioles (Fig. <xref ref-type="fig" rid="F2">2B, C</xref>). Radiolar eyes absent. Dorsal lips with tapered radiolar appendages, almost as long as three thoracic segments, with dorsal lamellae attached to base of adjacent radioles. Dorsal pinnular appendage absent. Four rows of vacuolated cells basally supporting radioles. Ventral lips and parallel lamellae present, with prominent ventral sacs directed outside of the radiolar crown (Fig. <xref ref-type="fig" rid="F2">2D–F</xref>). Collar with wide dorsal gap, margins fused to end of first chaetiger (Fig. <xref ref-type="fig" rid="F2">2F</xref>); lateral collar margins smooth, just covering junction of crown and thorax (Fig. <xref ref-type="fig" rid="F2">2E, F</xref>). Ventral lappets large, subtriangular, non-overlapping (Fig. <xref ref-type="fig" rid="F2">2D</xref>). Ventral shields conspicuous, first shield trapezoidal in shape, but appearing as an anterior Y-shaped and a posterior W-shaped segment when stained with methyl green; shields not in contact with or indented by ventral tori in all thoracic chaetigers (Fig. <xref ref-type="fig" rid="F2">2D</xref>). Interramal eyespots conspicuous. (Fig. <xref ref-type="fig" rid="F2">2D, E</xref>). First chaetiger with narrowly hooded chaetae. Rest of thoracic chaetigers with about six superior elongate narrowly hooded chaetae (Fig. <xref ref-type="fig" rid="F3">3C</xref>) and 16 shorter spine-like inferior chaetae arranged in two rows (Fig. <xref ref-type="fig" rid="F3">3D</xref>). Neuropodial uncini with approximately five rows of teeth above the main fang, well developed breast and short handle (Fig. <xref ref-type="fig" rid="F3">3A</xref>). Abdominal chaetigers with narrowly hooded superior chaetae and shorter spine-like chaetae (Fig. <xref ref-type="fig" rid="F3">3E</xref>) appearing broadly hooded depending on angle (Fig. <xref ref-type="fig" rid="F3">3F</xref>). Notopodial uncini similar to thoracic ones (Fig. <xref ref-type="fig" rid="F3">3B</xref>). Pygidium missing. Eggs are present in thorax and anterior abdominal segments.</p><fig id="F2" position="float" orientation="portrait"><label>Figure 2.</label><caption><p>
          <italic><tp:taxon-name><tp:taxon-name-part taxon-name-part-type="genus">Pseudobranchiomma</tp:taxon-name-part></tp:taxon-name></italic> cf. <italic><tp:taxon-name><tp:taxon-name-part taxon-name-part-type="genus">Pseudobranchiomma</tp:taxon-name-part> <tp:taxon-name-part taxon-name-part-type="species">emersoni</tp:taxon-name-part></tp:taxon-name></italic> <named-content xmlns:xlink="http://www.w3.org/1999/xlink" content-type="dwc:institutional_code" xlink:type="simple">AM</named-content> W.36365; photographs of preserved specimen; <bold>A</bold> Radiolar crown, dorsal view <bold>B</bold> Detached radiole <bold>C</bold> Detail of base of crown and single radiole <bold>D</bold> Anterior segments, ventral view (crown detached) <bold>E</bold> Same, lateral view <bold>F</bold> Same, dorsal view. vl, ventral lappet; vs, ventral sacs; white arrows, serrations of radiolar lateral flanges; black arrow, gap between ventral shields and thoracic tori.</p></caption><graphic xmlns:xlink="http://www.w3.org/1999/xlink" xlink:href="zookeys-622-001-g002.jpg" position="float" orientation="portrait" xlink:type="simple" id="oo_105535.jpg"/></fig><fig id="F3" position="float" orientation="portrait"><label>Figure 3.</label><caption><p>Line drawings of chaetae and uncini of <italic><tp:taxon-name><tp:taxon-name-part taxon-name-part-type="genus">Pseudobranchiomma</tp:taxon-name-part></tp:taxon-name></italic> species in Australia; <bold>A</bold>–<bold>F</bold> <italic><tp:taxon-name><tp:taxon-name-part taxon-name-part-type="genus">Pseudobranchiomma</tp:taxon-name-part></tp:taxon-name></italic> cf. <italic><tp:taxon-name><tp:taxon-name-part taxon-name-part-type="genus">Pseudobranchiomma</tp:taxon-name-part> <tp:taxon-name-part taxon-name-part-type="species">emersoni</tp:taxon-name-part></tp:taxon-name></italic> <bold>G</bold>–<bold>L</bold> <italic><tp:taxon-name><tp:taxon-name-part taxon-name-part-type="genus">Pseudobranchiomma</tp:taxon-name-part></tp:taxon-name></italic> cf. <italic><tp:taxon-name><tp:taxon-name-part taxon-name-part-type="genus">Pseudobranchiomma</tp:taxon-name-part> <tp:taxon-name-part taxon-name-part-type="species">orientalis</tp:taxon-name-part></tp:taxon-name></italic> <bold>M–T</bold> <italic><tp:taxon-name><tp:taxon-name-part taxon-name-part-type="genus">Pseudobranchiomma</tp:taxon-name-part> <tp:taxon-name-part taxon-name-part-type="species">pallida</tp:taxon-name-part></tp:taxon-name></italic> sp. n. <bold>U</bold>–<bold>Z, A1</bold> <italic><tp:taxon-name><tp:taxon-name-part taxon-name-part-type="genus">Pseudobranchiomma</tp:taxon-name-part></tp:taxon-name></italic> cf. <italic><tp:taxon-name><tp:taxon-name-part taxon-name-part-type="genus">Pseudobranchiomma</tp:taxon-name-part> <tp:taxon-name-part taxon-name-part-type="species">schizogenica</tp:taxon-name-part></tp:taxon-name></italic>; <bold>A</bold> Thoracic uncinus <bold>B</bold> Abdominal uncinus <bold>C</bold> Superior thoracic chaeta <bold>D</bold> Inferior thoracic chaeta <bold>E, F</bold> Inferior abdominal chaetae <bold>G</bold> Thoracic uncinus <bold>H</bold> Abdominal uncinus <bold>I</bold> Superior thoracic chaeta <bold>J</bold> Inferior thoracic chaeta <bold>K, L</bold> Inferior abdominal chaetae <bold>M, N</bold> Thoracic uncini <bold>O</bold> Abdominal uncinus <bold>P, Q, R</bold> Inferior thoracic chaetae <bold>S</bold> Superior abdominal chaeta <bold>T</bold> Inferior abdominal chaeta <bold>U, V</bold> Thoracic uncini <bold>W</bold> Abdominal uncinus <bold>X, Y</bold> Superior thoracic chaetae <bold>Z, A1</bold> Inferior thoracic chaetae. Scale bars: <bold>A–F</bold> = 2 µm; <bold>G–L</bold> = 4 µm; <bold>M–T</bold> = 2 µm; <bold>U–Z, A1</bold> = 2 µm.</p></caption><graphic xmlns:xlink="http://www.w3.org/1999/xlink" xlink:href="zookeys-622-001-g003.jpg" position="float" orientation="portrait" xlink:type="simple" id="oo_105536.jpg"/></fig></tp:treatment-sec><tp:treatment-sec sec-type="Colour pattern" id="SECID0E6LAK"><title>Colour pattern.</title><p>Body pale with distinct interramal eyespots of same size in thorax and abdomen (Fig. <xref ref-type="fig" rid="F2">2D, E</xref>) and purple pigment spots sparsely distributed on thorax (Fig. <xref ref-type="fig" rid="F2">2D–F</xref>) and dorsally on abdomen. Crown with wide purple band at base (Fig. <xref ref-type="fig" rid="F2">2A</xref>) and approximately 10 irregular, purple bands (some incomplete transversely) evident on outer side of radioles and flanges; only one yellow band present on distal end of radioles. Dorsal margins of collar (Fig. <xref ref-type="fig" rid="F2">2F</xref>) and ventral lappets (Fig. <xref ref-type="fig" rid="F2">2D</xref>) with scattered spots.</p></tp:treatment-sec><tp:treatment-sec sec-type="remarks" id="SECID0EZMAK"><title>Remarks.</title><p>
              <italic><tp:taxon-name><tp:taxon-name-part taxon-name-part-type="genus">Pseudobranchiomma</tp:taxon-name-part> <tp:taxon-name-part taxon-name-part-type="species">emersoni</tp:taxon-name-part></tp:taxon-name></italic> Jones, 1962 is a species that was originally described from Jamaica, but has also been reported from the Cape Verde Islands (according to <xref ref-type="bibr" rid="B26">Knight-Jones 1994</xref>, p.197, although not verified since) and Florida, USA (<xref ref-type="bibr" rid="B40">Nogueira et al. 2006</xref>). It is characterised by a combination of features: up to ten pairs <!--PageBreak-->of short flat serrations along each radiole, 5–6 rows of teeth over the main fang in thoracic uncini, a branchial crown that has narrow irregular bands of purple colour (or “splotches”), with often a reduced number of thoracic segments (as few as four, indicating evidence of imperfect regeneration after asexual reproduction), large interramal eyespots, and a collar ventral shield that is trapezoidal in shape (according to <xref ref-type="bibr" rid="B48">Tovar-Hernández and Dean 2014</xref>). The Australian specimen, when stained with methyl green, displayed a similar staining pattern on the collar ventral shield as that described for <italic><tp:taxon-name><tp:taxon-name-part taxon-name-part-type="genus">Pseudobranchiomma</tp:taxon-name-part> <tp:taxon-name-part taxon-name-part-type="species">schizogenica</tp:taxon-name-part></tp:taxon-name></italic> Tovar-Hernández and Dean, 2014, although the authors state that this feature differentiates <italic><tp:taxon-name><tp:taxon-name-part taxon-name-part-type="genus">Pseudobranchiomma</tp:taxon-name-part> <tp:taxon-name-part taxon-name-part-type="species">schizogenica</tp:taxon-name-part></tp:taxon-name></italic> from <italic><tp:taxon-name><tp:taxon-name-part taxon-name-part-type="genus">Pseudobranchiomma</tp:taxon-name-part> <tp:taxon-name-part taxon-name-part-type="species">emersoni</tp:taxon-name-part></tp:taxon-name></italic> and <italic><tp:taxon-name><tp:taxon-name-part taxon-name-part-type="genus">Pseudobranchiomma</tp:taxon-name-part> <tp:taxon-name-part taxon-name-part-type="species">orientalis</tp:taxon-name-part></tp:taxon-name></italic> (Tovar-Hernández &amp; Dean, 2014). Although these latter authors also describe the interramal spots of <italic><tp:taxon-name><tp:taxon-name-part taxon-name-part-type="genus">Pseudobranchiomma</tp:taxon-name-part> <tp:taxon-name-part taxon-name-part-type="species">emersoni</tp:taxon-name-part></tp:taxon-name></italic> as “large”, <xref ref-type="bibr" rid="B29">Knight-Jones and Giangrande’s (2003)</xref> illustration of the type specimen indicates small spots, so there is some ambiguity regarding this feature, particularly as this can be a subjective assessment. The Australian <!--PageBreak--><!--PageBreak-->specimen described above concurs in most respects with <italic><tp:taxon-name><tp:taxon-name-part taxon-name-part-type="genus">Pseudobranchiomma</tp:taxon-name-part> <tp:taxon-name-part taxon-name-part-type="species">emersoni</tp:taxon-name-part></tp:taxon-name></italic>, particularly the flattened step-like form of the radiolar serrations, the irregular colour pattern of the branchial crown and the possession of large interramal eyespots, but because there are slight differences (e.g. 4–5 rows of teeth of the thoracic uncini; the similarity of staining pattern of the ventral shields with <italic><tp:taxon-name><tp:taxon-name-part taxon-name-part-type="genus">Pseudobranchiomma</tp:taxon-name-part> <tp:taxon-name-part taxon-name-part-type="species">schizogenica</tp:taxon-name-part></tp:taxon-name></italic>), and the lack of multiple specimens, we prefer to reserve definite identification until there can be examination of more specimens from Australia, and comparison with the type specimens. The report of this species by <xref ref-type="bibr" rid="B43">Russell and Hewitt (2000)</xref> in the ports of Darwin, Northern Territory, is not confirmed, as material from this survey, deposited at the <named-content xmlns:xlink="http://www.w3.org/1999/xlink" content-type="dwc:institutional_code" xlink:type="simple">NTM</named-content>, was examined, and specimens labelled as “<italic><tp:taxon-name><tp:taxon-name-part taxon-name-part-type="genus">Pseudobranchiomma</tp:taxon-name-part> <tp:taxon-name-part taxon-name-part-type="species">emersoni</tp:taxon-name-part></tp:taxon-name></italic>”, were found to be <italic><tp:taxon-name><tp:taxon-name-part taxon-name-part-type="genus">Pseudobranchiomma</tp:taxon-name-part></tp:taxon-name></italic> cf. <italic><tp:taxon-name><tp:taxon-name-part taxon-name-part-type="genus">Pseudobranchiomma</tp:taxon-name-part> <tp:taxon-name-part taxon-name-part-type="species">schizogenica</tp:taxon-name-part></tp:taxon-name></italic>.</p></tp:treatment-sec><tp:treatment-sec sec-type="distribution" id="SECID0ESRAK"><title>Distribution.</title><p>Species known from Jamaica, Florida (USA), Cape Verde Islands, and now Heron Island, Queensland, Australia, where it inhabits coral rubble at shallow depths.</p></tp:treatment-sec><ref-list><ref id="B26"><mixed-citation xmlns:xlink="http://www.w3.org/1999/xlink" xlink:type="simple">
          <person-group><name name-style="western"><surname>Knight-Jones</surname><given-names>P</given-names></name></person-group> (<year>1994</year>) <article-title>Two new species of <italic><tp:taxon-name><tp:taxon-name-part taxon-name-part-type="genus">Branchiomma</tp:taxon-name-part></tp:taxon-name></italic> (<tp:taxon-name><tp:taxon-name-part taxon-name-part-type="family">Sabellidae</tp:taxon-name-part></tp:taxon-name>) with redescriptions of closely related species and comments on <italic><tp:taxon-name><tp:taxon-name-part taxon-name-part-type="genus">Pseudobranchiomma</tp:taxon-name-part></tp:taxon-name></italic> and <italic><tp:taxon-name><tp:taxon-name-part taxon-name-part-type="genus">Sabellastarte</tp:taxon-name-part></tp:taxon-name></italic>.</article-title> In: <person-group><name name-style="western"><surname>Dauvin</surname><given-names>J-C</given-names></name><name name-style="western"><surname>Laubier</surname><given-names>L</given-names></name><name name-style="western"><surname>Reish</surname><given-names>DJ</given-names></name></person-group> (<role>Eds</role>) <source>Actes de la 4<sup>th</sup> Conference internationale des Polychètes</source>, <source>Memoirs du Muséum national d’Histoire Naturelle</source> <volume>162</volume>: <fpage>191</fpage>–<lpage>198</lpage>.</mixed-citation></ref><ref id="B29"><mixed-citation xmlns:xlink="http://www.w3.org/1999/xlink" xlink:type="simple">
          <person-group><name name-style="western"><surname>Knight-Jones</surname><given-names>P</given-names></name><name name-style="western"><surname>Giangrande</surname><given-names>A</given-names></name></person-group> (<year>2003</year>) <article-title>Two new species of an atypical group of <italic><tp:taxon-name><tp:taxon-name-part taxon-name-part-type="genus">Pseudobranchiomma</tp:taxon-name-part></tp:taxon-name></italic> Jones (<tp:taxon-name><tp:taxon-name-part taxon-name-part-type="class">Polychaeta</tp:taxon-name-part></tp:taxon-name>: <tp:taxon-name><tp:taxon-name-part taxon-name-part-type="family">Sabellidae</tp:taxon-name-part></tp:taxon-name>).</article-title> <source>Hydrobiologia</source> <volume>496</volume>: <fpage>95</fpage>–<lpage>103</lpage>. doi: <ext-link xlink:type="simple" ext-link-type="doi" xlink:href="10.1023/A:1026176327391">10.1023/A:1026176327391</ext-link></mixed-citation></ref><ref id="B48"><mixed-citation xmlns:xlink="http://www.w3.org/1999/xlink" xlink:type="simple">
          <person-group><name name-style="western"><surname>Tovar-Hernández</surname><given-names>MA</given-names></name><name name-style="western"><surname>Dean</surname><given-names>H</given-names></name></person-group> (<year>2014</year>) <article-title>A new gregarious sabellid worm from the Gulf of California reproducing by spontaneous fission (<tp:taxon-name><tp:taxon-name-part taxon-name-part-type="class">Polychaeta</tp:taxon-name-part></tp:taxon-name>, <tp:taxon-name><tp:taxon-name-part taxon-name-part-type="family">Sabellidae</tp:taxon-name-part></tp:taxon-name>).</article-title> <source>Journal of the Marine Biological Association of the United Kingdom</source> <volume>94</volume>(<issue>5</issue>): <fpage>935</fpage>–<lpage>946</lpage>. doi: <ext-link xlink:type="simple" ext-link-type="doi" xlink:href="10.1017/S0025315414000186">10.1017/S0025315414000186</ext-link></mixed-citation></ref><ref id="B40"><mixed-citation xmlns:xlink="http://www.w3.org/1999/xlink" xlink:type="simple">
          <person-group><name name-style="western"><surname>Nogueira</surname><given-names>JMM</given-names></name><name name-style="western"><surname>Rossi</surname><given-names>MC S</given-names></name><name name-style="western"><surname>Lopez</surname><given-names>E</given-names></name></person-group> (<year>2006</year>) <article-title>Intertidal species of <italic><tp:taxon-name><tp:taxon-name-part taxon-name-part-type="genus">Branchiomma</tp:taxon-name-part></tp:taxon-name></italic> Kölliker and <italic><tp:taxon-name><tp:taxon-name-part taxon-name-part-type="genus">Pseudobranchiomma</tp:taxon-name-part></tp:taxon-name></italic> Jones (<tp:taxon-name><tp:taxon-name-part taxon-name-part-type="class">Polychaeta</tp:taxon-name-part></tp:taxon-name>: <tp:taxon-name><tp:taxon-name-part taxon-name-part-type="family">Sabellidae</tp:taxon-name-part></tp:taxon-name>: <tp:taxon-name><tp:taxon-name-part taxon-name-part-type="subfamily">Sabellinae</tp:taxon-name-part></tp:taxon-name>) occurring on rocky shores along the state of São Paulo, southeastern Brazil.</article-title> <source>Zoological Studies</source> <volume>45</volume>(<issue>4</issue>): <fpage>586</fpage>–<lpage>610</lpage>.</mixed-citation></ref><ref id="B43"><mixed-citation xmlns:xlink="http://www.w3.org/1999/xlink" xlink:type="simple">
          <person-group><name name-style="western"><surname>Russell</surname><given-names>BC</given-names></name><name name-style="western"><surname>Hewitt</surname><given-names>CL</given-names></name></person-group> (<year>2000</year>) <source>Baseline survey of the port of Darwin for introduced marine species.</source> <publisher-name>A report to the northern territory department of transport and works</publisher-name>, <publisher-loc>CSIRO marine research</publisher-loc>, <size units="page">98 pp</size>. Available at <ext-link xlink:type="simple" ext-link-type="uri" xlink:href="http://www.nt.gov.au/nreta/water/dhac/publications/pdf/podsrptver6a.pdf">http://www.nt.gov.au/nreta/water/dhac/publications/pdf/podsrptver6a.pdf</ext-link></mixed-citation></ref></ref-list></tp:taxon-treatment>
