# Supplementary material for: Combined morphological and molecular data unveils relationships of Pseudobranchiomma (Sabellidae, Annelida) and reveals higher diversity of this intriguing group of fan worms in Australia, including potentially introduced species
Source: Zookeys. 2016 Oct 6;(622):1–36. doi: 10.3897/zookeys.622.9420 (PMC5096407; doi:10.3897/zookeys.622.9420)
Supplement: XML Treatment for Pseudobranchiomma cf. orientalis [file zookeys.622.9420-treatment3.xml]

<!DOCTYPE tp:taxon-treatment
  PUBLIC "-//TaxonX//DTD Taxonomic Treatment Publishing DTD v0 20100105//EN" "tax-treatment-NSO.dtd">
<tp:taxon-treatment xmlns:tp="http://www.plazi.org/taxpub"><tp:treatment-meta><kwd-group><label>Taxon classification</label><kwd><named-content content-type="kingdom">Animalia</named-content></kwd><kwd><named-content content-type="order">Sabellida</named-content></kwd><kwd><named-content content-type="family">Sabellidae</named-content></kwd></kwd-group><mixed-citation publication-type="journal"><person-group><name><surname>Capa</surname><given-names>María</given-names></name><name><surname>Murray</surname><given-names>Anna</given-names></name></person-group><article-title>Combined morphological and molecular data unveils relationships of <italic><tp:taxon-name><tp:taxon-name-part taxon-name-part-type="genus">Pseudobranchiomma</tp:taxon-name-part></tp:taxon-name></italic> (<tp:taxon-name><tp:taxon-name-part taxon-name-part-type="family">Sabellidae</tp:taxon-name-part></tp:taxon-name>, <tp:taxon-name><tp:taxon-name-part taxon-name-part-type="phylum">Annelida</tp:taxon-name-part></tp:taxon-name>) and reveals higher diversity of this intriguing group of fan worms in Australia, including potentially introduced species</article-title><source>Zookeys</source><day>6</day><month>10</month><year>2016</year><volume>2016</volume><issue>622</issue><fpage>1</fpage><lpage>36</lpage><pub-id pub-id-type="doi">10.3897/zookeys.622.9420</pub-id></mixed-citation></tp:treatment-meta><tp:nomenclature><tp:taxon-name>
              <tp:taxon-name-part taxon-name-part-type="genus">Pseudobranchiomma</tp:taxon-name-part>
              <tp:taxon-name-part taxon-name-part-type="uncertainty-rank">cf.</tp:taxon-name-part>
              <tp:taxon-name-part taxon-name-part-type="species">orientalis</tp:taxon-name-part>
            </tp:taxon-name><tp:taxon-authority>(McIntosh, 1885)</tp:taxon-authority><xref ref-type="fig" rid="F3">Figures 3G–L</xref><xref ref-type="fig" rid="F4">, 4</xref><xref ref-type="fig" rid="F5">, 5</xref><!--PageBreak--><tp:nomenclature-citation-list><tp:nomenclature-citation><tp:taxon-name>? <tp:taxon-name-part taxon-name-part-type="genus">Dasychone</tp:taxon-name-part> <tp:taxon-name-part taxon-name-part-type="species">orientalis</tp:taxon-name-part></tp:taxon-name><comment> McIntosh, 1885: 498—500, pl. LII, fig 5, Pl.XXXA, figs 19–21, pl. XXXIXA, fig 4. </comment></tp:nomenclature-citation><tp:nomenclature-citation><tp:taxon-name>? <tp:taxon-name-part taxon-name-part-type="genus">Pseudobranchiomma</tp:taxon-name-part> <tp:taxon-name-part taxon-name-part-type="species">orientalis</tp:taxon-name-part></tp:taxon-name><comment>: <xref ref-type="bibr" rid="B26">Knight-Jones 1994</xref>: fig. 4k; <xref ref-type="bibr" rid="B43">Russell and Hewitt 2000</xref>: 69, 89; <xref ref-type="bibr" rid="B48">Tovar-Hernández and Dean 2014</xref>: 936, table 1. </comment></tp:nomenclature-citation></tp:nomenclature-citation-list></tp:nomenclature><tp:treatment-sec sec-type="material" id="SECID0ERUAK"><title>Material examined.</title><p>
              <bold>Australia: Queensland</bold>: <named-content xmlns:xlink="http://www.w3.org/1999/xlink" content-type="dwc:institutional_code" xlink:type="simple">AM</named-content> W.10308 (1 on microscope slide), Calliope River, <named-content xmlns:xlink="http://www.w3.org/1999/xlink" content-type="dwc:verbatimCoordinates" xlink:type="simple"><named-content content-type="geo-json" specific-use="{&#34;type&#34;:&#34;Point&#34;,&#34;coordinates&#34;:[151.216667,-23.816667]}" id="NCID0EEVAK" xlink:type="simple">23°49'S, 151°13'E</named-content></named-content>, 8 Oct 1975; <named-content xmlns:xlink="http://www.w3.org/1999/xlink" content-type="dwc:institutional_code" xlink:type="simple">AM</named-content> W.37752 (4 specs.), Calliope River, <named-content xmlns:xlink="http://www.w3.org/1999/xlink" content-type="dwc:verbatimCoordinates" xlink:type="simple"><named-content content-type="geo-json" specific-use="{&#34;type&#34;:&#34;Point&#34;,&#34;coordinates&#34;:[151.166667,-23.850000]}" id="NCID0EUVAK" xlink:type="simple">23°51'S, 151°10'E</named-content></named-content>, 1974; <named-content xmlns:xlink="http://www.w3.org/1999/xlink" content-type="dwc:institutional_code" xlink:type="simple">AM</named-content> W.37204 (1 on 2 SEM pins), same site and date; <named-content xmlns:xlink="http://www.w3.org/1999/xlink" content-type="dwc:institutional_code" xlink:type="simple">AM</named-content> W.32677 (1 spec.), Karumba, <named-content xmlns:xlink="http://www.w3.org/1999/xlink" content-type="dwc:verbatimCoordinates" xlink:type="simple"><named-content content-type="geo-json" specific-use="{&#34;type&#34;:&#34;Point&#34;,&#34;coordinates&#34;:[140.833333,-17.483333]}" id="NCID0EMWAK" xlink:type="simple">17°29'S, 140°50'E</named-content></named-content>, beam trawl, 1 m, Aug 2000; <named-content xmlns:xlink="http://www.w3.org/1999/xlink" content-type="dwc:institutional_code" xlink:type="simple">AM</named-content> W.37749 (2 specs), Karumba port, Berth 2, <named-content xmlns:xlink="http://www.w3.org/1999/xlink" content-type="dwc:verbatimCoordinates" xlink:type="simple"><named-content content-type="geo-json" specific-use="{&#34;type&#34;:&#34;Point&#34;,&#34;coordinates&#34;:[140.833333,-17.483333]}" id="NCID0E3WAK" xlink:type="simple">17°29'S, 140°50'E</named-content></named-content>, scraping from pylon, 3m, Aug 2000; <named-content xmlns:xlink="http://www.w3.org/1999/xlink" content-type="dwc:institutional_code" xlink:type="simple">AM</named-content> W.37751 (1 spec.), Karumba, <named-content xmlns:xlink="http://www.w3.org/1999/xlink" content-type="dwc:verbatimCoordinates" xlink:type="simple"><named-content content-type="geo-json" specific-use="{&#34;type&#34;:&#34;Point&#34;,&#34;coordinates&#34;:[140.833333,-17.483333]}" id="NCID0EMXAK" xlink:type="simple">17°29'S, 140°50'E</named-content></named-content>, benthic sled, 15m, Aug 2000; <named-content xmlns:xlink="http://www.w3.org/1999/xlink" content-type="dwc:institutional_code" xlink:type="simple">AM</named-content> W.32678 (1 spec), Cairns, Wharf 8, <named-content xmlns:xlink="http://www.w3.org/1999/xlink" content-type="dwc:verbatimCoordinates" xlink:type="simple"><named-content content-type="geo-json" specific-use="{&#34;type&#34;:&#34;Point&#34;,&#34;coordinates&#34;:[145.800000,-16.900000]}" id="NCID0E3XAK" xlink:type="simple">16°53'60"S, 145°48'E</named-content></named-content>, scraping from wharf pile, 7 m, 20 Nov 2001; <named-content xmlns:xlink="http://www.w3.org/1999/xlink" content-type="dwc:institutional_code" xlink:type="simple">AM</named-content> W.32679 (2 specs), Weipa, Lorim Point Wharf, <named-content xmlns:xlink="http://www.w3.org/1999/xlink" content-type="dwc:verbatimCoordinates" xlink:type="simple"><named-content content-type="geo-json" specific-use="{&#34;type&#34;:&#34;Point&#34;,&#34;coordinates&#34;:[141.950000,-12.666667]}" id="NCID0EMYAK" xlink:type="simple">12°40'S, 141°57'E</named-content></named-content>, scraping from wharf pile, 3 m, Oct 1999; <named-content xmlns:xlink="http://www.w3.org/1999/xlink" content-type="dwc:institutional_code" xlink:type="simple">AM</named-content> W.37750 (1 spec.), Weipa, Lorim Point Wharf, <named-content xmlns:xlink="http://www.w3.org/1999/xlink" content-type="dwc:verbatimCoordinates" xlink:type="simple"><named-content content-type="geo-json" specific-use="{&#34;type&#34;:&#34;Point&#34;,&#34;coordinates&#34;:[141.950000,-12.666667]}" id="NCID0E3YAK" xlink:type="simple">12°40'S 141°57'E</named-content></named-content>, scraping from wharf pile, 7m, Oct 1999. <bold>Northern Territory</bold>: <named-content xmlns:xlink="http://www.w3.org/1999/xlink" content-type="dwc:institutional_code" xlink:type="simple">NTM</named-content> W017392 (3 specs), Darwin Harbour, Iron Ore Wharf, <named-content xmlns:xlink="http://www.w3.org/1999/xlink" content-type="dwc:verbatimCoordinates" xlink:type="simple"><named-content content-type="geo-json" specific-use="{&#34;type&#34;:&#34;Point&#34;,&#34;coordinates&#34;:[130.842778,-12.472500]}" id="NCID0ERZAK" xlink:type="simple">12°28'21"S, 130°50'34"E</named-content></named-content>, scrapings from wharf pile, 5–10 m, 1998.</p></tp:treatment-sec><tp:treatment-sec sec-type="diagnosis" id="SECID0EWZAK"><title>Diagnosis.</title><p>Ten to 25 serrations evenly distributed along entire length of radiolar flanges, Radiolar eyes absent. Thoracic ventral shields and uncinal tori separated by a small gap. Thoracic and abdominal uncini with 5–7 transverse rows of teeth over main fang. Radiolar crown with broad purple basal band, and approximately 20 transverse purple pigment bands along radioles, interspersed with orange and thin white bands; body with few pigment spots and with small, indistinct interramal eyespots.</p></tp:treatment-sec><tp:treatment-sec sec-type="description" id="SECID0E2ZAK"><title>Description of Australian specimens.</title><p>Specimens 5–24 mm long (with 12 mm long crown on longest specimen), 3 mm maximum width; 7–8 thoracic and 50 abdominal <!--PageBreak-->chaetigers. Crown strongly involuted ventrally (Figs <xref ref-type="fig" rid="F4">4A</xref>, <xref ref-type="fig" rid="F5">5A</xref>), almost forming circle, with 10–30 radioles on each side. Radiolar flanges with conspicuous serrations from end of basal membrane to tip (Figs <xref ref-type="fig" rid="F4">4C, D</xref>, <xref ref-type="fig" rid="F5">5B</xref>), 10–25 per radiole (Figs <xref ref-type="fig" rid="F4">4A, C</xref>, <xref ref-type="fig" rid="F5">5A</xref>). Radiolar eyes absent. Pinnules decreasing in size distally (Fig. <xref ref-type="fig" rid="F4">4B</xref>). Radioles supported basally by 6–10 rows of vacuolated cells. Basal membrane as long as one to two thoracic segments, 1/7th–1/8th length of radioles. Dorsal lips with long, thin and pointed radiolar appendage 1/3rd length of crown (Fig. <xref ref-type="fig" rid="F4">4A, E</xref>). Pinnular appendages absent. Ventral lips nearly half of length of dorsal lips, pointed in shape, attached to 5th or 6th ventral radiole, with large and conical ventral sacs, as long as two thoracic chaetigers, located outside crown (Fig. <xref ref-type="fig" rid="F4">4A, F</xref>). Collar with wide dorsal gap and dorsal margins reaching end of the first chaetiger; lateral margin of collar smooth, covering junction between crown and thorax with short ventrolateral notch present as oblique incision (Figs <xref ref-type="fig" rid="F4">4F</xref>, <xref ref-type="fig" rid="F5">5A</xref>). Ventral lappets large, sub-triangular and rounded tips directed laterally (Fig. <xref ref-type="fig" rid="F4">4A, F</xref>). First segment as long as remaining thoracic segments. Ventral shields conspicuous, with large intersegmental incisions; thoracic ventral shields similar in width, but some specimens with first two shields wider than subsequent ones. First shield trapezoidal in shape, but appearing as an anterior Y-shape and posterior W-shaped segment when stained with methyl green. Small gap between ventral shields and thoracic tori (Fig. <xref ref-type="fig" rid="F4">4A, G</xref>). Interramal eyespots small, inconspicuous (Fig. <xref ref-type="fig" rid="F4">4G, H</xref>). First thoracic notopodia with around 10 superior elongate narrowly hooded chaetae (Fig. <xref ref-type="fig" rid="F5">5C</xref>) and around 12 short, narrowly hooded chaetae arranged in two rows (Fig. <xref ref-type="fig" rid="F5">5C</xref>). Subsequent thoracic notopodia with superior elongate narrowly hooded chaetae (Figs <xref ref-type="fig" rid="F3">3I</xref>, <xref ref-type="fig" rid="F5">5D</xref>) and shorter spine-like inferior thoracic chaetae arranged in two rows (Figs <xref ref-type="fig" rid="F3">3J</xref>, <xref ref-type="fig" rid="F5">5D</xref>). Well-developed thoracic tori with uncini decreasing in size ventrally; uncini with five rows of small teeth over main fang, occupying about half its length, breast well developed, long neck and short handle (Figs <xref ref-type="fig" rid="F3">3G</xref>, <xref ref-type="fig" rid="F5">5E, F</xref>). Abdominal chaetigers with superior narrowly hooded chaetae (Fig. <xref ref-type="fig" rid="F3">3K</xref>) and inferior spine-like chaetae (Figs <xref ref-type="fig" rid="F3">3L</xref>, <xref ref-type="fig" rid="F5">5H</xref>). Abdominal uncini with several rows of teeth above main fang, breast well developed and short handle (Figs <xref ref-type="fig" rid="F3">3H</xref>, <xref ref-type="fig" rid="F5">5G</xref>). Pygidium bilobed. Tube thick with muddy particles attached. One specimen (<named-content xmlns:xlink="http://www.w3.org/1999/xlink" content-type="dwc:institutional_code" xlink:type="simple">AM</named-content> W.32679) with eggs in mid abdominal chaetigers, others with eggs in thorax.</p><fig id="F4" position="float" orientation="portrait"><label>Figure 4.</label><caption><p>
          <italic><tp:taxon-name><tp:taxon-name-part taxon-name-part-type="genus">Pseudobranchiomma</tp:taxon-name-part></tp:taxon-name></italic> cf. <italic><tp:taxon-name><tp:taxon-name-part taxon-name-part-type="genus">Pseudobranchiomma</tp:taxon-name-part> <tp:taxon-name-part taxon-name-part-type="species">orientalis</tp:taxon-name-part></tp:taxon-name></italic> <named-content xmlns:xlink="http://www.w3.org/1999/xlink" content-type="dwc:institutional_code" xlink:type="simple">AM</named-content> W.32677, <named-content xmlns:xlink="http://www.w3.org/1999/xlink" content-type="dwc:institutional_code" xlink:type="simple">AM</named-content> W.32679: Photographs. <bold>A</bold> Anterior end, ventral view <bold>B</bold> Detached radiole <bold>C</bold> Detail of lateral radiole, mid length <bold>D</bold> Detail of base lateral radiole <bold>E</bold> Detail of radiolar crown base with dorsal radiolar appendages <bold>F</bold> Detail of radiolar crown base with ventral sacs <bold>G</bold> Anterior thoracic parapodia <bold>H</bold> Posterior abdominal segments. dra, dorsal radiolar appendages; vs, ventral sac; black arrows, interramal eyespots.</p></caption><graphic xmlns:xlink="http://www.w3.org/1999/xlink" xlink:href="zookeys-622-001-g004.jpg" position="float" orientation="portrait" xlink:type="simple" id="oo_105537.jpg"/></fig><fig id="F5" position="float" orientation="portrait"><label>Figure 5.</label><caption><p>
          <italic><tp:taxon-name><tp:taxon-name-part taxon-name-part-type="genus">Pseudobranchiomma</tp:taxon-name-part></tp:taxon-name></italic> cf. <italic><tp:taxon-name><tp:taxon-name-part taxon-name-part-type="genus">Pseudobranchiomma</tp:taxon-name-part> <tp:taxon-name-part taxon-name-part-type="species">orientalis</tp:taxon-name-part></tp:taxon-name></italic> <named-content xmlns:xlink="http://www.w3.org/1999/xlink" content-type="dwc:institutional_code" xlink:type="simple">AM</named-content> W.37204: Scanning electron micrographs <bold>A</bold> Anterior end, lateroventral view <bold>B</bold> Detail of lateral flanges serrations <bold>C</bold> Notopodia, first thoracic segment <bold>D</bold> Notopodia, fifth thoracic segment <bold>E</bold> Uncini, second thoracic segment <bold>F</bold> Uncini, fifth thoracic segment <bold>G</bold> Posterior abdominal uncini <bold>H</bold> Neuropodia, mid abdominal segment <bold>I</bold> Posterior end, ventral view. Scale bars: <bold>A</bold> = 1 mm; <bold>B, I</bold> = 100 µm; <bold>C, D, G, H</bold> = 20 µm; <bold>E</bold> = 3 µm; <bold>F</bold> = 10 µm.</p></caption><graphic xmlns:xlink="http://www.w3.org/1999/xlink" xlink:href="zookeys-622-001-g005.jpg" position="float" orientation="portrait" xlink:type="simple" id="oo_105538.jpg"/></fig></tp:treatment-sec><tp:treatment-sec sec-type="Colour pattern" id="SECID0EXBBK"><title>Colour pattern.</title><p>Preserved specimens may have few pigment spots on body, with some pigment on end of the faecal groove and dark patches on bases of ventral lappets, internally. Crown with pigments units coinciding with serrations, about 20 thin transverse purple-brown bands on outer side of radioles and flanges, continuing in one or two pinnules, and orange and white bands in between, which may fade (Fig. <xref ref-type="fig" rid="F4">4A–F</xref>). Longitudinal purple-pigmented midline at bases of each radiole and at ventral and dorsal base of crown may be present (Fig. <xref ref-type="fig" rid="F4">4A</xref>). Dorsal lips sometimes pigmented; ventral sacs conspicuous due to their white colour (Fig. <xref ref-type="fig" rid="F4">4A, F</xref>).</p></tp:treatment-sec><tp:treatment-sec sec-type="remarks" id="SECID0EJCBK"><title>Remarks.</title><p>These Australian specimens are identified as <italic><tp:taxon-name><tp:taxon-name-part taxon-name-part-type="genus">Pseudobranchiomma</tp:taxon-name-part></tp:taxon-name></italic> cf. <italic><tp:taxon-name><tp:taxon-name-part taxon-name-part-type="genus">Pseudobranchiomma</tp:taxon-name-part> <tp:taxon-name-part taxon-name-part-type="species">orientalis</tp:taxon-name-part></tp:taxon-name></italic>, a species originally described from Hong Kong. Knight-Jones reviewed, and illustrated the types (previously unpublished but shared with MC and reproduced here as Fig. <xref ref-type="fig" rid="F6">6</xref>) with characters not illustrated in the original description such as the details of the radiolar flanges serrations (Fig. <xref ref-type="fig" rid="F6">6A–C</xref>), details of the anterior and posterior parts of the body in different views, with special attention to the shape of thoracic ventral shields (fig. 6D–G), <!--PageBreak-->and the shape of the parapodia in the thoracic and abdominal segments (Fig. <xref ref-type="fig" rid="F6">6H, I</xref>) that help confirm the identifications. The Australian specimens share most diagnostic features with the original description and drawings, as well as subsequently published supplementary information about the types (<xref ref-type="bibr" rid="B38">McIntosh 1885</xref>, <xref ref-type="bibr" rid="B26">Knight-Jones 1994</xref>, <xref ref-type="bibr" rid="B48">Tovar-Hernández and Dean 2014</xref>). These are: the number and shape of the serrations in the radiolar flanges (Figs <xref ref-type="fig" rid="F4">4C, D</xref>, <xref ref-type="fig" rid="F6">6A–C</xref>), presence of a small gap between the ventral shields and the adjacent thoracic tori (Figs <xref ref-type="fig" rid="F4">4G</xref>, <xref ref-type="fig" rid="F6">6E</xref>), and the presence of ventrolateral notches in the collar (Figs <xref ref-type="fig" rid="F4">4F</xref>, <xref ref-type="fig" rid="F6">6E, F</xref>) (<xref ref-type="bibr" rid="B38">McIntosh 1885</xref>, <xref ref-type="bibr" rid="B26">Knight-Jones 1994</xref>). There are some variations however from the reported descriptions, including the presence of interramal eyespots in the thorax, albeit small and inconspicuous, and the staining pattern of the first ventral shield which, as with <italic><tp:taxon-name><tp:taxon-name-part taxon-name-part-type="genus">Pseudobranchiomma</tp:taxon-name-part></tp:taxon-name></italic> cf. <italic><tp:taxon-name><tp:taxon-name-part taxon-name-part-type="genus">Pseudobranchiomma</tp:taxon-name-part> <tp:taxon-name-part taxon-name-part-type="species">emersoni</tp:taxon-name-part></tp:taxon-name></italic>, yielded the same result as that reported by <xref ref-type="bibr" rid="B48">Tovar-Hernández and Dean (2014)</xref> for <italic><tp:taxon-name><tp:taxon-name-part taxon-name-part-type="genus">Pseudobranchiomma</tp:taxon-name-part> <tp:taxon-name-part taxon-name-part-type="species">schizogenica</tp:taxon-name-part></tp:taxon-name></italic>, even though this was a feature used to differentiate the latter species from <italic><tp:taxon-name><tp:taxon-name-part taxon-name-part-type="genus">Pseudobranchiomma</tp:taxon-name-part> <tp:taxon-name-part taxon-name-part-type="species">orientalis</tp:taxon-name-part></tp:taxon-name></italic> and <italic><tp:taxon-name><tp:taxon-name-part taxon-name-part-type="genus">Pseudobranchiomma</tp:taxon-name-part> <tp:taxon-name-part taxon-name-part-type="species">emersoni</tp:taxon-name-part></tp:taxon-name></italic>. So, <!--PageBreak-->because of these differences we prefer to qualify a definite identification of these Australian specimens as <italic><tp:taxon-name><tp:taxon-name-part taxon-name-part-type="genus">Pseudobranchiomma</tp:taxon-name-part> <tp:taxon-name-part taxon-name-part-type="species">orientalis</tp:taxon-name-part></tp:taxon-name></italic>. <italic><tp:taxon-name><tp:taxon-name-part taxon-name-part-type="genus">Pseudobranchiomma</tp:taxon-name-part> <tp:taxon-name-part taxon-name-part-type="species">orientalis</tp:taxon-name-part></tp:taxon-name></italic> was reported in some ports in Northern Territory, Australia (<xref ref-type="bibr" rid="B43">Russell and Hewitt 2000</xref>), and after examination of these specimens, it is established that they are <italic><tp:taxon-name><tp:taxon-name-part taxon-name-part-type="genus">Pseudobranchiomma</tp:taxon-name-part></tp:taxon-name></italic> cf. <italic><tp:taxon-name><tp:taxon-name-part taxon-name-part-type="genus">Pseudobranchiomma</tp:taxon-name-part> <tp:taxon-name-part taxon-name-part-type="species">orientalis</tp:taxon-name-part></tp:taxon-name></italic>, as described above. Should further sampling and molecular data confirm the status of <italic><tp:taxon-name><tp:taxon-name-part taxon-name-part-type="genus">Pseudobranchiomma</tp:taxon-name-part> <tp:taxon-name-part taxon-name-part-type="species">orientalis</tp:taxon-name-part></tp:taxon-name></italic> in Australia, it is reasonable to suppose that it has been translocated from Asian waters, especially if its restricted range, in ports and harbours, is verified.</p><fig id="F6" position="float" orientation="portrait"><label>Figure 6.</label><caption><p>
          <italic><tp:taxon-name><tp:taxon-name-part taxon-name-part-type="genus">Pseudobranchiomma</tp:taxon-name-part> <tp:taxon-name-part taxon-name-part-type="species">orientalis</tp:taxon-name-part></tp:taxon-name></italic> Type BMNH 85.12.1.393. Line drawings by Phyllis Knight-Jones. <bold>A–C</bold> Second dorsal radiole from different views <bold>D</bold> Holotype, divided in two, and partially covered by the tube, lateroventral view <bold>E</bold> Base of crown and anterior thoracic chaetigers, ventral view <bold>F</bold> Same, lateral view <bold>G</bold> Same, dorsal view <bold>H</bold> Thoracic parapodium <bold>I</bold> Abdominal parapodium. Scale bars: <bold>A–C</bold> = 1 mm; <bold>D</bold> = 2 mm; <bold>E–G</bold> = 1 mm; <bold>H–I</bold> = unknown.</p></caption><graphic xmlns:xlink="http://www.w3.org/1999/xlink" xlink:href="zookeys-622-001-g006.jpg" position="float" orientation="portrait" xlink:type="simple" id="oo_105539.jpg"/></fig></tp:treatment-sec><tp:treatment-sec sec-type="distribution" id="SECID0ETJBK"><title>Distribution.</title><p>Pacific Ocean (Hong Kong, Australia: Northern Territory and Queensland).</p></tp:treatment-sec><!--PageBreak--><tp:treatment-sec><!--Section generated to contain objects referenced in tp:taxon-treatment.--><fig id="F3" position="float" orientation="portrait"><label>Figure 3.</label><caption><p>Line drawings of chaetae and uncini of <italic><tp:taxon-name><tp:taxon-name-part taxon-name-part-type="genus">Pseudobranchiomma</tp:taxon-name-part></tp:taxon-name></italic> species in Australia; <bold>A</bold>–<bold>F</bold> <italic><tp:taxon-name><tp:taxon-name-part taxon-name-part-type="genus">Pseudobranchiomma</tp:taxon-name-part></tp:taxon-name></italic> cf. <italic><tp:taxon-name><tp:taxon-name-part taxon-name-part-type="genus">Pseudobranchiomma</tp:taxon-name-part> <tp:taxon-name-part taxon-name-part-type="species">emersoni</tp:taxon-name-part></tp:taxon-name></italic> <bold>G</bold>–<bold>L</bold> <italic><tp:taxon-name><tp:taxon-name-part taxon-name-part-type="genus">Pseudobranchiomma</tp:taxon-name-part></tp:taxon-name></italic> cf. <italic><tp:taxon-name><tp:taxon-name-part taxon-name-part-type="genus">Pseudobranchiomma</tp:taxon-name-part> <tp:taxon-name-part taxon-name-part-type="species">orientalis</tp:taxon-name-part></tp:taxon-name></italic> <bold>M–T</bold> <italic><tp:taxon-name><tp:taxon-name-part taxon-name-part-type="genus">Pseudobranchiomma</tp:taxon-name-part> <tp:taxon-name-part taxon-name-part-type="species">pallida</tp:taxon-name-part></tp:taxon-name></italic> sp. n. <bold>U</bold>–<bold>Z, A1</bold> <italic><tp:taxon-name><tp:taxon-name-part taxon-name-part-type="genus">Pseudobranchiomma</tp:taxon-name-part></tp:taxon-name></italic> cf. <italic><tp:taxon-name><tp:taxon-name-part taxon-name-part-type="genus">Pseudobranchiomma</tp:taxon-name-part> <tp:taxon-name-part taxon-name-part-type="species">schizogenica</tp:taxon-name-part></tp:taxon-name></italic>; <bold>A</bold> Thoracic uncinus <bold>B</bold> Abdominal uncinus <bold>C</bold> Superior thoracic chaeta <bold>D</bold> Inferior thoracic chaeta <bold>E, F</bold> Inferior abdominal chaetae <bold>G</bold> Thoracic uncinus <bold>H</bold> Abdominal uncinus <bold>I</bold> Superior thoracic chaeta <bold>J</bold> Inferior thoracic chaeta <bold>K, L</bold> Inferior abdominal chaetae <bold>M, N</bold> Thoracic uncini <bold>O</bold> Abdominal uncinus <bold>P, Q, R</bold> Inferior thoracic chaetae <bold>S</bold> Superior abdominal chaeta <bold>T</bold> Inferior abdominal chaeta <bold>U, V</bold> Thoracic uncini <bold>W</bold> Abdominal uncinus <bold>X, Y</bold> Superior thoracic chaetae <bold>Z, A1</bold> Inferior thoracic chaetae. Scale bars: <bold>A–F</bold> = 2 µm; <bold>G–L</bold> = 4 µm; <bold>M–T</bold> = 2 µm; <bold>U–Z, A1</bold> = 2 µm.</p></caption><graphic xmlns:xlink="http://www.w3.org/1999/xlink" xlink:href="zookeys-622-001-g003.jpg" position="float" orientation="portrait" xlink:type="simple" id="oo_105536.jpg"/></fig></tp:treatment-sec><ref-list><ref id="B26"><mixed-citation xmlns:xlink="http://www.w3.org/1999/xlink" xlink:type="simple">
          <person-group><name name-style="western"><surname>Knight-Jones</surname><given-names>P</given-names></name></person-group> (<year>1994</year>) <article-title>Two new species of <italic><tp:taxon-name><tp:taxon-name-part taxon-name-part-type="genus">Branchiomma</tp:taxon-name-part></tp:taxon-name></italic> (<tp:taxon-name><tp:taxon-name-part taxon-name-part-type="family">Sabellidae</tp:taxon-name-part></tp:taxon-name>) with redescriptions of closely related species and comments on <italic><tp:taxon-name><tp:taxon-name-part taxon-name-part-type="genus">Pseudobranchiomma</tp:taxon-name-part></tp:taxon-name></italic> and <italic><tp:taxon-name><tp:taxon-name-part taxon-name-part-type="genus">Sabellastarte</tp:taxon-name-part></tp:taxon-name></italic>.</article-title> In: <person-group><name name-style="western"><surname>Dauvin</surname><given-names>J-C</given-names></name><name name-style="western"><surname>Laubier</surname><given-names>L</given-names></name><name name-style="western"><surname>Reish</surname><given-names>DJ</given-names></name></person-group> (<role>Eds</role>) <source>Actes de la 4<sup>th</sup> Conference internationale des Polychètes</source>, <source>Memoirs du Muséum national d’Histoire Naturelle</source> <volume>162</volume>: <fpage>191</fpage>–<lpage>198</lpage>.</mixed-citation></ref><ref id="B43"><mixed-citation xmlns:xlink="http://www.w3.org/1999/xlink" xlink:type="simple">
          <person-group><name name-style="western"><surname>Russell</surname><given-names>BC</given-names></name><name name-style="western"><surname>Hewitt</surname><given-names>CL</given-names></name></person-group> (<year>2000</year>) <source>Baseline survey of the port of Darwin for introduced marine species.</source> <publisher-name>A report to the northern territory department of transport and works</publisher-name>, <publisher-loc>CSIRO marine research</publisher-loc>, <size units="page">98 pp</size>. Available at <ext-link xlink:type="simple" ext-link-type="uri" xlink:href="http://www.nt.gov.au/nreta/water/dhac/publications/pdf/podsrptver6a.pdf">http://www.nt.gov.au/nreta/water/dhac/publications/pdf/podsrptver6a.pdf</ext-link></mixed-citation></ref><ref id="B48"><mixed-citation xmlns:xlink="http://www.w3.org/1999/xlink" xlink:type="simple">
          <person-group><name name-style="western"><surname>Tovar-Hernández</surname><given-names>MA</given-names></name><name name-style="western"><surname>Dean</surname><given-names>H</given-names></name></person-group> (<year>2014</year>) <article-title>A new gregarious sabellid worm from the Gulf of California reproducing by spontaneous fission (<tp:taxon-name><tp:taxon-name-part taxon-name-part-type="class">Polychaeta</tp:taxon-name-part></tp:taxon-name>, <tp:taxon-name><tp:taxon-name-part taxon-name-part-type="family">Sabellidae</tp:taxon-name-part></tp:taxon-name>).</article-title> <source>Journal of the Marine Biological Association of the United Kingdom</source> <volume>94</volume>(<issue>5</issue>): <fpage>935</fpage>–<lpage>946</lpage>. doi: <ext-link xlink:type="simple" ext-link-type="doi" xlink:href="10.1017/S0025315414000186">10.1017/S0025315414000186</ext-link></mixed-citation></ref><ref id="B38"><mixed-citation xmlns:xlink="http://www.w3.org/1999/xlink" xlink:type="simple">
          <person-group><name name-style="western"><surname>McIntosh</surname><given-names>WC</given-names></name></person-group> (<year>1885</year>) <article-title>Report on the <tp:taxon-name><tp:taxon-name-part taxon-name-part-type="phylum">Annelida</tp:taxon-name-part></tp:taxon-name> <tp:taxon-name><tp:taxon-name-part taxon-name-part-type="class">Polychaeta</tp:taxon-name-part></tp:taxon-name> collected by H.M.S. Challenger during the years 1873–1876. Report on the Scientific Results of the Voyage of H.M.S. Challenger during the years 1872–76, Ser.</article-title> <source>Zoology,</source> <volume>12</volume>: <fpage>1</fpage>–<lpage>554</lpage>.</mixed-citation></ref></ref-list></tp:taxon-treatment>
