# Supplementary material for: Combined morphological and molecular data unveils relationships of Pseudobranchiomma (Sabellidae, Annelida) and reveals higher diversity of this intriguing group of fan worms in Australia, including potentially introduced species
Source: Zookeys. 2016 Oct 6;(622):1–36. doi: 10.3897/zookeys.622.9420 (PMC5096407; doi:10.3897/zookeys.622.9420)
Supplement: XML Treatment for Pseudobranchiomma pallida [file zookeys.622.9420-treatment4.xml]

<!DOCTYPE tp:taxon-treatment
  PUBLIC "-//TaxonX//DTD Taxonomic Treatment Publishing DTD v0 20100105//EN" "tax-treatment-NSO.dtd">
<tp:taxon-treatment xmlns:tp="http://www.plazi.org/taxpub"><tp:treatment-meta><kwd-group><label>Taxon classification</label><kwd><named-content content-type="kingdom">Animalia</named-content></kwd><kwd><named-content content-type="order">Sabellida</named-content></kwd><kwd><named-content content-type="family">Sabellidae</named-content></kwd></kwd-group><mixed-citation publication-type="journal"><person-group><name><surname>Capa</surname><given-names>María</given-names></name><name><surname>Murray</surname><given-names>Anna</given-names></name></person-group><article-title>Combined morphological and molecular data unveils relationships of <italic><tp:taxon-name><tp:taxon-name-part taxon-name-part-type="genus">Pseudobranchiomma</tp:taxon-name-part></tp:taxon-name></italic> (<tp:taxon-name><tp:taxon-name-part taxon-name-part-type="family">Sabellidae</tp:taxon-name-part></tp:taxon-name>, <tp:taxon-name><tp:taxon-name-part taxon-name-part-type="phylum">Annelida</tp:taxon-name-part></tp:taxon-name>) and reveals higher diversity of this intriguing group of fan worms in Australia, including potentially introduced species</article-title><source>Zookeys</source><day>6</day><month>10</month><year>2016</year><volume>2016</volume><issue>622</issue><fpage>1</fpage><lpage>36</lpage><pub-id pub-id-type="doi">10.3897/zookeys.622.9420</pub-id></mixed-citation></tp:treatment-meta><tp:nomenclature><tp:taxon-name>
              <tp:taxon-name-part taxon-name-part-type="genus">Pseudobranchiomma</tp:taxon-name-part>
              <tp:taxon-name-part taxon-name-part-type="species">pallida</tp:taxon-name-part>
              <object-id xmlns:xlink="http://www.w3.org/1999/xlink" content-type="zoobank" xlink:type="simple">http://zoobank.org/91A0A21F-530D-48BE-AB44-5DF464BA2E73</object-id>
            </tp:taxon-name><tp:taxon-status xmlns:xlink="http://www.w3.org/1999/xlink" xlink:type="simple">sp. n.</tp:taxon-status><xref ref-type="fig" rid="F3">Figures 3M–T</xref><xref ref-type="fig" rid="F7">, 7</xref></tp:nomenclature><tp:treatment-sec sec-type="type material" id="SECID0EFLBK"><title>Type material.</title><p>
              <bold>Australia, Queensland.</bold> Holotype <named-content xmlns:xlink="http://www.w3.org/1999/xlink" content-type="dwc:institutional_code" xlink:type="simple">AM</named-content> W.36366, Heron Island, First Point, North Heron Reef, <named-content xmlns:xlink="http://www.w3.org/1999/xlink" content-type="dwc:verbatimCoordinates" xlink:type="simple"><named-content content-type="geo-json" specific-use="{&#34;type&#34;:&#34;Point&#34;,&#34;coordinates&#34;:[151.930000,-23.430000]}" id="NCID0EYLBK" xlink:type="simple">23°25'48"S, 151°55'48"E</named-content></named-content>, coral rubble, 13 m, 12 Nov 2009.</p></tp:treatment-sec><tp:treatment-sec sec-type="diagnosis" id="SECID0E4LBK"><title>Diagnosis.</title><p>Approximately six pairs of low serrations evenly distributed along radiolar flanges. Radiolar eyes absent. Thoracic ventral shield separated from uncinal tori. Uncini with three transverse rows of teeth over main fang. Radiolar crown with broad purple band at base and distal third with wide yellow band, rest colourless white bands; body pale with distinct interramal eyespots.</p></tp:treatment-sec><tp:treatment-sec sec-type="description" id="SECID0ECMBK"><title>Description.</title><p>Specimen incomplete; body measuring 10 mm long (including crown) and 1 mm wide, with six thoracic and more than 18 abdominal segments (Fig. <xref ref-type="fig" rid="F7">7A, B</xref>). Crown 4 mm long, slightly involuted at base ventrally, with nine radioles on each side, connected by inconspicuous membrane extending 1/7th–1/8th of radiolar length, or length of one thoracic segment (Fig. <xref ref-type="fig" rid="F7">7D</xref>). Radiolar flanges present, with about six low serrations along entire length of radioles (Fig. <xref ref-type="fig" rid="F7">7C</xref>). Radiolar eyes absent (Fig. <xref ref-type="fig" rid="F7">7A–C</xref>). Radioles supported basally by four rows of vacuolated cells. Radiolar pinnules similar in length, shorter distally; tips of radioles as long as pinnules or shorter (Fig. <xref ref-type="fig" rid="F7">7C</xref>). Dorsal lips with tapered dorsal radiolar appendages, about as long as two thoracic segments, with dorsal lamella attached to base of adjacent radiole. Dorsal pinnular appendages absent. Ventral lips and parallel lamellae present with prominent ventral sacs directed outside of radiolar crown (Fig. <xref ref-type="fig" rid="F7">7A, B, D</xref>). Collar margins separated dorsally by wide gap, with dorsal margins fused to end of first chaetiger (Fig. <xref ref-type="fig" rid="F7">7F</xref>), lateral collar margins smooth, just reaching junction of crown and thorax (Fig. <xref ref-type="fig" rid="F7">7E</xref>). <!--PageBreak-->Ventral lappets, sub-triangular and non-overlapping (Fig. <xref ref-type="fig" rid="F7">7D</xref>). Ventral shields of first two segments slightly shorter than other thoracic segments (Fig. <xref ref-type="fig" rid="F7">7E</xref>). First shield trapezoidal in shape, but appearing as anterior Y-shape and posterior W-shaped segment when stained with methyl green. Ventral shields not in contact with or indented by tori (Fig. <xref ref-type="fig" rid="F7">7E</xref>). Interramal eyespots conspicuous (Fig. <xref ref-type="fig" rid="F7">7D, E</xref>). First chaetiger with narrowly hooded chaetae arranged in two rows. Rest of thoracic chaetigers with about five superior narrowly hooded chaetae and 8–10 shorter inferior spine-like thoracic chaetae with hood similar width to shaft (Fig. <xref ref-type="fig" rid="F3">3R</xref>) appearing in some cases as broadly hooded (Fig. <xref ref-type="fig" rid="F3">3P, Q</xref>). Neuropodial uncini with three rows of teeth above main fang, well-developed breast and short handle (Fig. <xref ref-type="fig" rid="F3">3M, N</xref>). Abdominal chaetigers with narrowly hooded superior chaetae (Fig. <xref ref-type="fig" rid="F3">3S</xref>) and spine-like inferior chaetae (Fig. <xref ref-type="fig" rid="F3">3T</xref>). Notopodial uncini similar to thoracic ones (Fig. <xref ref-type="fig" rid="F3">3O</xref>). Pygidium missing.</p><fig id="F7" position="float" orientation="portrait"><label>Figure 7.</label><caption><p>
          <italic><tp:taxon-name><tp:taxon-name-part taxon-name-part-type="genus">Pseudobranchiomma</tp:taxon-name-part> <tp:taxon-name-part taxon-name-part-type="species">pallida</tp:taxon-name-part></tp:taxon-name></italic> sp. n. <named-content xmlns:xlink="http://www.w3.org/1999/xlink" content-type="dwc:institutional_code" xlink:type="simple">AM</named-content> W.36366: Photographs. <bold>A</bold> Whole specimen, ventral view <bold>B</bold> Whole specimen, lateral view <bold>C</bold> Lateral radioles <bold>D</bold> Detail of base of radiolar crown and anterior segments <bold>E</bold> Anterior thoracic segments, ventrolateral view <bold>F</bold> Anterior end, dorsal view. vl, ventral lappet; vs, ventral sac; white arrows, serrations of radiolar lateral flanges; black arrow, gap between ventral shields and thoracic tori.</p></caption><graphic xmlns:xlink="http://www.w3.org/1999/xlink" xlink:href="zookeys-622-001-g007.jpg" position="float" orientation="portrait" xlink:type="simple" id="oo_105540.jpg"/></fig></tp:treatment-sec><tp:treatment-sec sec-type="Colour pattern" id="SECID0E4PBK"><title>Colour pattern.</title><p>Body pale with distinct interramal eyespots (Fig. <xref ref-type="fig" rid="F7">7B, D, E</xref>) and pigment on dorsal margins of collar (Fig. <xref ref-type="fig" rid="F7">7F</xref>). Crown with broad purple band at base and distal third with wide yellow band, rest colourless (Fig. <xref ref-type="fig" rid="F7">7A–C</xref>). Ventral sacs and lappets colourless (Fig. <xref ref-type="fig" rid="F7">7D</xref>).</p></tp:treatment-sec><tp:treatment-sec sec-type="remarks" id="SECID0ETQBK"><title>Remarks.</title><p>
              <italic><tp:taxon-name><tp:taxon-name-part taxon-name-part-type="genus">Pseudobranchiomma</tp:taxon-name-part> <tp:taxon-name-part taxon-name-part-type="species">pallida</tp:taxon-name-part></tp:taxon-name></italic> sp. n. is characterised by the remarkable colour pattern of the radiolar crown with a purple basal band and yellow radiolar tips, instead of the characteristic bands, as well as the absence of pigment spots on the body. This species belongs to the artificial Group A of <xref ref-type="bibr" rid="B29">Knight-Jones and Giangrande (2003)</xref>, members of which possess serrations along the radiolar flanges (Table <xref ref-type="table" rid="T3">3</xref>). The number of serrations (4–6) resembles that of <italic><tp:taxon-name><tp:taxon-name-part taxon-name-part-type="genus">Pseudobranchiomma</tp:taxon-name-part> <tp:taxon-name-part taxon-name-part-type="species">paraemersoni</tp:taxon-name-part></tp:taxon-name></italic> and <italic><tp:taxon-name><tp:taxon-name-part taxon-name-part-type="genus">Pseudobranchiomma</tp:taxon-name-part> <tp:taxon-name-part taxon-name-part-type="species">schizogenica</tp:taxon-name-part></tp:taxon-name></italic> (with 3–4 and 6–11 respectively), while other larger species bear nine or more (Table <xref ref-type="table" rid="T1">1</xref> of <xref ref-type="bibr" rid="B48">Tovar-Hernández and Dean 2014</xref>). The new species differs from <italic><tp:taxon-name><tp:taxon-name-part taxon-name-part-type="genus">Pseudobranchiomma</tp:taxon-name-part> <tp:taxon-name-part taxon-name-part-type="species">paraemersoni</tp:taxon-name-part></tp:taxon-name></italic> and <italic><tp:taxon-name><tp:taxon-name-part taxon-name-part-type="genus">Pseudobranchiomma</tp:taxon-name-part> <tp:taxon-name-part taxon-name-part-type="species">schizogenica</tp:taxon-name-part></tp:taxon-name></italic> in the morphology of the uncini, with three transverse rows of teeth over the main fang (4–5 and four rows respectively, for <italic><tp:taxon-name><tp:taxon-name-part taxon-name-part-type="genus">Pseudobranchiomma</tp:taxon-name-part> <tp:taxon-name-part taxon-name-part-type="species">paraemersoni</tp:taxon-name-part></tp:taxon-name></italic> and <italic><tp:taxon-name><tp:taxon-name-part taxon-name-part-type="genus">Pseudobranchiomma</tp:taxon-name-part> <tp:taxon-name-part taxon-name-part-type="species">schizogenica</tp:taxon-name-part></tp:taxon-name></italic>; <xref ref-type="bibr" rid="B48">Tovar-Hernández and Dean 2014</xref>).</p></tp:treatment-sec><tp:treatment-sec sec-type="distribution" id="SECID0ETTBK"><title>Distribution.</title><p>Australia (Queensland, Heron Island).</p></tp:treatment-sec><tp:treatment-sec sec-type="etymology" id="SECID0EYTBK"><title>Etymology.</title><p>This species is named after its colour pigmentation, pale compared with other <italic><tp:taxon-name><tp:taxon-name-part taxon-name-part-type="genus">Pseudobranchiomma</tp:taxon-name-part></tp:taxon-name></italic> species, and completely lacking pigment spots on the body.</p></tp:treatment-sec><tp:treatment-sec><!--Section generated to contain objects referenced in tp:taxon-treatment.--><fig id="F3" position="float" orientation="portrait"><label>Figure 3.</label><caption><p>Line drawings of chaetae and uncini of <italic><tp:taxon-name><tp:taxon-name-part taxon-name-part-type="genus">Pseudobranchiomma</tp:taxon-name-part></tp:taxon-name></italic> species in Australia; <bold>A</bold>–<bold>F</bold> <italic><tp:taxon-name><tp:taxon-name-part taxon-name-part-type="genus">Pseudobranchiomma</tp:taxon-name-part></tp:taxon-name></italic> cf. <italic><tp:taxon-name><tp:taxon-name-part taxon-name-part-type="genus">Pseudobranchiomma</tp:taxon-name-part> <tp:taxon-name-part taxon-name-part-type="species">emersoni</tp:taxon-name-part></tp:taxon-name></italic> <bold>G</bold>–<bold>L</bold> <italic><tp:taxon-name><tp:taxon-name-part taxon-name-part-type="genus">Pseudobranchiomma</tp:taxon-name-part></tp:taxon-name></italic> cf. <italic><tp:taxon-name><tp:taxon-name-part taxon-name-part-type="genus">Pseudobranchiomma</tp:taxon-name-part> <tp:taxon-name-part taxon-name-part-type="species">orientalis</tp:taxon-name-part></tp:taxon-name></italic> <bold>M–T</bold> <italic><tp:taxon-name><tp:taxon-name-part taxon-name-part-type="genus">Pseudobranchiomma</tp:taxon-name-part> <tp:taxon-name-part taxon-name-part-type="species">pallida</tp:taxon-name-part></tp:taxon-name></italic> sp. n. <bold>U</bold>–<bold>Z, A1</bold> <italic><tp:taxon-name><tp:taxon-name-part taxon-name-part-type="genus">Pseudobranchiomma</tp:taxon-name-part></tp:taxon-name></italic> cf. <italic><tp:taxon-name><tp:taxon-name-part taxon-name-part-type="genus">Pseudobranchiomma</tp:taxon-name-part> <tp:taxon-name-part taxon-name-part-type="species">schizogenica</tp:taxon-name-part></tp:taxon-name></italic>; <bold>A</bold> Thoracic uncinus <bold>B</bold> Abdominal uncinus <bold>C</bold> Superior thoracic chaeta <bold>D</bold> Inferior thoracic chaeta <bold>E, F</bold> Inferior abdominal chaetae <bold>G</bold> Thoracic uncinus <bold>H</bold> Abdominal uncinus <bold>I</bold> Superior thoracic chaeta <bold>J</bold> Inferior thoracic chaeta <bold>K, L</bold> Inferior abdominal chaetae <bold>M, N</bold> Thoracic uncini <bold>O</bold> Abdominal uncinus <bold>P, Q, R</bold> Inferior thoracic chaetae <bold>S</bold> Superior abdominal chaeta <bold>T</bold> Inferior abdominal chaeta <bold>U, V</bold> Thoracic uncini <bold>W</bold> Abdominal uncinus <bold>X, Y</bold> Superior thoracic chaetae <bold>Z, A1</bold> Inferior thoracic chaetae. Scale bars: <bold>A–F</bold> = 2 µm; <bold>G–L</bold> = 4 µm; <bold>M–T</bold> = 2 µm; <bold>U–Z, A1</bold> = 2 µm.</p></caption><graphic xmlns:xlink="http://www.w3.org/1999/xlink" xlink:href="zookeys-622-001-g003.jpg" position="float" orientation="portrait" xlink:type="simple" id="oo_105536.jpg"/></fig><table-wrap id="T3" position="float" orientation="portrait"><label>Table 3.</label><caption><p>Comparison of species from Group A (according to <xref rid="B29" ref-type="bibr">Knight-Jones and Giangrande 2003</xref>), possessing serrations along the radiolar flanges. Information retrieved from original descriptions except where indicated. ? = information not available.</p></caption><table id="TID0EDLAK" rules="all"><tbody><tr><th rowspan="1" colspan="1">TAXON</th><th rowspan="1" colspan="1">Distribution</th><th rowspan="1" colspan="1">Radiolar eyes</th><th rowspan="1" colspan="1">Radioles (pairs)</th><th rowspan="1" colspan="1">Radiolar serrations (pairs)</th><th rowspan="1" colspan="1">Radiolar lobes</th><th rowspan="1" colspan="1">Dorsal lips/crown length</th><th rowspan="1" colspan="1">Crown pigment</th><th rowspan="1" colspan="1">Body pigment alive (preserved)</th><th rowspan="1" colspan="1">Interramal eyespots</th><th rowspan="1" colspan="1">Thoracic tori and ventral shields</th><th rowspan="1" colspan="1">Thoracic segments</th><th rowspan="1" colspan="1">Teeth thoracic uncini</th></tr><tr><td rowspan="1" colspan="1">
              <italic><tp:taxon-name><tp:taxon-name-part taxon-name-part-type="genus">Pseudobranchiomma</tp:taxon-name-part> <tp:taxon-name-part taxon-name-part-type="species">emersoni</tp:taxon-name-part></tp:taxon-name></italic> Jones, 1962</td><td rowspan="1" colspan="1">Jamaica, Florida (USA), Cape Verde Islands?</td><td rowspan="1" colspan="1">no</td><td rowspan="1" colspan="1">14<sup>†</sup></td><td rowspan="1" colspan="1">10</td><td rowspan="1" colspan="1">semicircular?</td><td rowspan="1" colspan="1">1/4</td><td rowspan="1" colspan="1">irregular</td><td rowspan="1" colspan="1">brownish with spots (same)</td><td rowspan="1" colspan="1">large<sup>†</sup></td><td rowspan="1" colspan="1">gap<sup>†</sup></td><td rowspan="1" colspan="1">4–6 (8<sup>‡</sup>)</td><td rowspan="1" colspan="1">5 (5–6)<sup>†</sup></td></tr><tr><td rowspan="1" colspan="1">
              <italic><tp:taxon-name><tp:taxon-name-part taxon-name-part-type="genus">Pseudobranchiomma</tp:taxon-name-part></tp:taxon-name></italic> cf. <italic><tp:taxon-name><tp:taxon-name-part taxon-name-part-type="genus">Pseudobranchiomma</tp:taxon-name-part> <tp:taxon-name-part taxon-name-part-type="species">emersoni</tp:taxon-name-part></tp:taxon-name></italic></td><td rowspan="1" colspan="1">Queensland, Australia</td><td rowspan="1" colspan="1">no</td><td rowspan="1" colspan="1">17</td><td rowspan="1" colspan="1">10</td><td rowspan="1" colspan="1">semicircular</td><td rowspan="1" colspan="1">1/6</td><td rowspan="1" colspan="1">irregular</td><td rowspan="1" colspan="1">pale with large anterior spots</td><td rowspan="1" colspan="1">small</td><td rowspan="1" colspan="1">gap</td><td rowspan="1" colspan="1">7</td><td rowspan="1" colspan="1">3</td></tr><tr><td rowspan="1" colspan="1">
              <italic><tp:taxon-name><tp:taxon-name-part taxon-name-part-type="genus">Pseudobranchiomma</tp:taxon-name-part> <tp:taxon-name-part taxon-name-part-type="species">grandis</tp:taxon-name-part></tp:taxon-name></italic> (Baird, 1865)</td><td rowspan="1" colspan="1">New Zealand</td><td rowspan="1" colspan="1">yes<sup>‡, §, ¶</sup></td><td rowspan="1" colspan="1">&gt;10 (≤30)<sup>¶</sup></td><td rowspan="1" colspan="1">? (&gt;18)<sup>¶</sup></td><td rowspan="1" colspan="1">semicircular</td><td rowspan="1" colspan="1">?</td><td rowspan="1" colspan="1">9 (4–9)<sup>¶</sup> irregular bands</td><td rowspan="1" colspan="1">pale with brown/purple spots<sup>¶</sup> (dark brown)</td><td rowspan="1" colspan="1">small<sup>¶</sup></td><td rowspan="1" colspan="1">Almost in contact<sup>¶</sup></td><td rowspan="1" colspan="1">7 (8)<sup>¶</sup></td><td rowspan="1" colspan="1">?</td></tr><tr><td rowspan="1" colspan="1">
              <italic><tp:taxon-name><tp:taxon-name-part taxon-name-part-type="genus">Pseudobranchiomma</tp:taxon-name-part> <tp:taxon-name-part taxon-name-part-type="species">serratibranchis</tp:taxon-name-part></tp:taxon-name></italic> (Grube, 1878)</td><td rowspan="1" colspan="1">Philippines</td><td rowspan="1" colspan="1">yes<sup>‡, §</sup></td><td rowspan="1" colspan="1">17</td><td rowspan="1" colspan="1">30</td><td rowspan="1" colspan="1">semicircular-</td><td rowspan="1" colspan="1">?</td><td rowspan="1" colspan="1">7–8 bands</td><td rowspan="1" colspan="1">?</td><td rowspan="1" colspan="1">?</td><td rowspan="1" colspan="1">?</td><td rowspan="1" colspan="1">8</td><td rowspan="1" colspan="1">?</td></tr><tr><td rowspan="1" colspan="1">
              <italic><tp:taxon-name><tp:taxon-name-part taxon-name-part-type="genus">Pseudobranchiomma</tp:taxon-name-part> <tp:taxon-name-part taxon-name-part-type="species">orientalis</tp:taxon-name-part></tp:taxon-name></italic> (McIntosh, 1885)</td><td rowspan="1" colspan="1">Hong Kong</td><td rowspan="1" colspan="1">no</td><td rowspan="1" colspan="1">26</td><td rowspan="1" colspan="1">13–16<sup>†</sup></td><td rowspan="1" colspan="1">involuted</td><td rowspan="1" colspan="1">1/4<sup>†</sup></td><td rowspan="1" colspan="1">23 bands</td><td rowspan="1" colspan="1">internal purple-brown spots on ventral lappets (colourless<sup>#</sup>)</td><td rowspan="1" colspan="1">present only in abdomen</td><td rowspan="1" colspan="1">gap<sup>#</sup></td><td rowspan="1" colspan="1">8<sup>†,#</sup></td><td rowspan="1" colspan="1">6–7 (4–5)<sup>†</sup></td></tr><tr><td rowspan="1" colspan="1">
              <italic><tp:taxon-name><tp:taxon-name-part taxon-name-part-type="genus">Pseudobranchiomma</tp:taxon-name-part></tp:taxon-name></italic> cf. <italic><tp:taxon-name><tp:taxon-name-part taxon-name-part-type="genus">Pseudobranchiomma</tp:taxon-name-part> <tp:taxon-name-part taxon-name-part-type="species">orientalis</tp:taxon-name-part></tp:taxon-name></italic></td><td rowspan="1" colspan="1">Queensland, and Northern Territory, Australia</td><td rowspan="1" colspan="1">no</td><td rowspan="1" colspan="1">10–30</td><td rowspan="1" colspan="1">10–20</td><td rowspan="1" colspan="1">involuted~1 whorl</td><td rowspan="1" colspan="1">1/6–1/3</td><td rowspan="1" colspan="1">10–20 bands</td><td rowspan="1" colspan="1">(pale with few anterior spots)</td><td rowspan="1" colspan="1">tiny</td><td rowspan="1" colspan="1">gap</td><td rowspan="1" colspan="1">7–8</td><td rowspan="1" colspan="1">5–7</td></tr><tr><td rowspan="1" colspan="1">
              <italic><tp:taxon-name><tp:taxon-name-part taxon-name-part-type="genus">Pseudobranchiomma</tp:taxon-name-part> <tp:taxon-name-part taxon-name-part-type="species">paraemersoni</tp:taxon-name-part></tp:taxon-name></italic> <xref ref-type="bibr" rid="B40">Nogueira et al., 2006</xref></td><td rowspan="1" colspan="1">São Paulo, Brazil</td><td rowspan="1" colspan="1">no</td><td rowspan="1" colspan="1">6</td><td rowspan="1" colspan="1">3–4</td><td rowspan="1" colspan="1">semicircular</td><td rowspan="1" colspan="1">1/4</td><td rowspan="1" colspan="1">3–4 bands</td><td rowspan="1" colspan="1">bright yellow with few spots (white)</td><td rowspan="1" colspan="1">large</td><td rowspan="1" colspan="1">gap</td><td rowspan="1" colspan="1">4–5</td><td rowspan="1" colspan="1">4–5</td></tr><tr><td rowspan="1" colspan="1">
              <italic><tp:taxon-name><tp:taxon-name-part taxon-name-part-type="genus">Pseudobranchiomma</tp:taxon-name-part> <tp:taxon-name-part taxon-name-part-type="species">paulista</tp:taxon-name-part></tp:taxon-name></italic> <xref ref-type="bibr" rid="B40">Nogueira et al., 2006</xref></td><td rowspan="1" colspan="1">São Paulo, Brazil</td><td rowspan="1" colspan="1">no</td><td rowspan="1" colspan="1">22–25</td><td rowspan="1" colspan="1">13–19</td><td rowspan="1" colspan="1">semicircular</td><td rowspan="1" colspan="1">1/6</td><td rowspan="1" colspan="1">10–19 bands</td><td rowspan="1" colspan="1">pale yellow with purple spots (white with spots)</td><td rowspan="1" colspan="1">small</td><td rowspan="1" colspan="1">gap</td><td rowspan="1" colspan="1">6–10</td><td rowspan="1" colspan="1">4–5</td></tr><tr><td rowspan="1" colspan="1">
              <italic><tp:taxon-name><tp:taxon-name-part taxon-name-part-type="genus">Pseudobranchiomma</tp:taxon-name-part> <tp:taxon-name-part taxon-name-part-type="species">pallida</tp:taxon-name-part></tp:taxon-name></italic> sp. n.</td><td rowspan="1" colspan="1">Queensland, Australia</td><td rowspan="1" colspan="1">no</td><td rowspan="1" colspan="1">9</td><td rowspan="1" colspan="1">4–5</td><td rowspan="1" colspan="1">semicircular</td><td rowspan="1" colspan="1">1/6</td><td rowspan="1" colspan="1">No banding</td><td rowspan="1" colspan="1">colourless</td><td rowspan="1" colspan="1">large</td><td rowspan="1" colspan="1">gap</td><td rowspan="1" colspan="1">7</td><td rowspan="1" colspan="1">3</td></tr><tr><td rowspan="1" colspan="1">
              <italic><tp:taxon-name><tp:taxon-name-part taxon-name-part-type="genus">Pseudobranchiomma</tp:taxon-name-part> <tp:taxon-name-part taxon-name-part-type="species">schizogenica</tp:taxon-name-part></tp:taxon-name></italic> Tovar-Hernández and Dean, 2014</td><td rowspan="1" colspan="1">Gulf of California, Mexico</td><td rowspan="1" colspan="1">no</td><td rowspan="1" colspan="1">6–9</td><td rowspan="1" colspan="1">6–11</td><td rowspan="1" colspan="1">semicircular</td><td rowspan="1" colspan="1">1/4</td><td rowspan="1" colspan="1">4 or more purple bands with orange and translucent bands between</td><td rowspan="1" colspan="1">bright yellow with few purple spots (pale yellow)</td><td rowspan="1" colspan="1">large</td><td rowspan="1" colspan="1">?</td><td rowspan="1" colspan="1">5</td><td rowspan="1" colspan="1">4</td></tr><tr><td rowspan="1" colspan="1">
              <italic><tp:taxon-name><tp:taxon-name-part taxon-name-part-type="genus">Pseudobranchiomma</tp:taxon-name-part></tp:taxon-name></italic> cf. <italic><tp:taxon-name><tp:taxon-name-part taxon-name-part-type="genus">Pseudobranchiomma</tp:taxon-name-part> <tp:taxon-name-part taxon-name-part-type="species">schizogenica</tp:taxon-name-part></tp:taxon-name></italic></td><td rowspan="1" colspan="1">North Australia and Hawaii</td><td rowspan="1" colspan="1">no</td><td rowspan="1" colspan="1">9</td><td rowspan="1" colspan="1">4–6</td><td rowspan="1" colspan="1">semicircular</td><td rowspan="1" colspan="1">1/3</td><td rowspan="1" colspan="1">4–6 bands and orange band in base</td><td rowspan="1" colspan="1">pale with spots</td><td rowspan="1" colspan="1">large</td><td rowspan="1" colspan="1">gap</td><td rowspan="1" colspan="1">4–7</td><td rowspan="1" colspan="1">3</td></tr></tbody></table><table-wrap-foot><fn><p>According to: † <xref ref-type="bibr" rid="B48">Tovar-Hernández and Dean 2014</xref>; ‡ <xref ref-type="bibr" rid="B29">Knight-Jones and Giangrande 2003</xref>; § <xref ref-type="bibr" rid="B40">Nogueira et al. 2006</xref>; ¶ Geoff Read, pers. comm.; # Knight-Jones unpublished drawings and description of the type.</p></fn></table-wrap-foot></table-wrap><table-wrap id="T1" position="float" orientation="portrait"><label>Table 1.</label><caption><p>Matrix of morphological character states (‘–’, inapplicable; ‘?’, uncertain/unknown, V, variable).</p></caption><table id="TID0EIEAI" rules="all"><tbody><tr><th rowspan="1" colspan="1">Species</th><th rowspan="1" colspan="1">1</th><th rowspan="1" colspan="1"/><th rowspan="1" colspan="1"/><th rowspan="1" colspan="1"/><th rowspan="1" colspan="1">5</th><th rowspan="1" colspan="1"/><th rowspan="1" colspan="1"/><th rowspan="1" colspan="1"/><th rowspan="1" colspan="1"/><th rowspan="1" colspan="1">10</th><th rowspan="1" colspan="1"/><th rowspan="1" colspan="1"/><th rowspan="1" colspan="1"/><th rowspan="1" colspan="1"/><th rowspan="1" colspan="1">15</th><th rowspan="1" colspan="1"/><th rowspan="1" colspan="1"/><th rowspan="1" colspan="1"/><th rowspan="1" colspan="1"/><th rowspan="1" colspan="1">20</th><th rowspan="1" colspan="1"/><th rowspan="1" colspan="1"/><th rowspan="1" colspan="1"/><th rowspan="1" colspan="1"/><th rowspan="1" colspan="1">25</th><th rowspan="1" colspan="1"/><th rowspan="1" colspan="1"/><th rowspan="1" colspan="1"/><th rowspan="1" colspan="1"/><th rowspan="1" colspan="1">30</th><th rowspan="1" colspan="1"/><th rowspan="1" colspan="1"/><th rowspan="1" colspan="1">33</th></tr><tr><td rowspan="1" colspan="1">
              <italic><tp:taxon-name><tp:taxon-name-part taxon-name-part-type="genus">Pseudopotamilla</tp:taxon-name-part></tp:taxon-name></italic> cf. <italic><tp:taxon-name><tp:taxon-name-part taxon-name-part-type="genus">Pseudopotamilla</tp:taxon-name-part> <tp:taxon-name-part taxon-name-part-type="species">reniformis</tp:taxon-name-part></tp:taxon-name></italic></td><td rowspan="1" colspan="1">0</td><td rowspan="1" colspan="1">0</td><td rowspan="1" colspan="1">0</td><td rowspan="1" colspan="1">-</td><td rowspan="1" colspan="1">0</td><td rowspan="1" colspan="1">0</td><td rowspan="1" colspan="1">1</td><td rowspan="1" colspan="1">1</td><td rowspan="1" colspan="1">1</td><td rowspan="1" colspan="1">1</td><td rowspan="1" colspan="1">0</td><td rowspan="1" colspan="1">1</td><td rowspan="1" colspan="1">0</td><td rowspan="1" colspan="1">1</td><td rowspan="1" colspan="1">0</td><td rowspan="1" colspan="1">1</td><td rowspan="1" colspan="1">0</td><td rowspan="1" colspan="1">0</td><td rowspan="1" colspan="1">2</td><td rowspan="1" colspan="1">0</td><td rowspan="1" colspan="1">0</td><td rowspan="1" colspan="1">1</td><td rowspan="1" colspan="1">0</td><td rowspan="1" colspan="1">1</td><td rowspan="1" colspan="1">0</td><td rowspan="1" colspan="1">0</td><td rowspan="1" colspan="1">1</td><td rowspan="1" colspan="1">1</td><td rowspan="1" colspan="1">1</td><td rowspan="1" colspan="1">1</td><td rowspan="1" colspan="1">0</td><td rowspan="1" colspan="1">1</td><td rowspan="1" colspan="1">?</td></tr><tr><td rowspan="1" colspan="1">
              <italic><tp:taxon-name><tp:taxon-name-part taxon-name-part-type="genus">Bispira</tp:taxon-name-part> <tp:taxon-name-part taxon-name-part-type="species">manicata</tp:taxon-name-part></tp:taxon-name></italic>
            </td><td rowspan="1" colspan="1">0</td><td rowspan="1" colspan="1">1</td><td rowspan="1" colspan="1">1</td><td rowspan="1" colspan="1">0</td><td rowspan="1" colspan="1">1</td><td rowspan="1" colspan="1">0</td><td rowspan="1" colspan="1">1</td><td rowspan="1" colspan="1">1</td><td rowspan="1" colspan="1">3</td><td rowspan="1" colspan="1">0</td><td rowspan="1" colspan="1">-</td><td rowspan="1" colspan="1">0</td><td rowspan="1" colspan="1">1</td><td rowspan="1" colspan="1">0</td><td rowspan="1" colspan="1">1</td><td rowspan="1" colspan="1">0</td><td rowspan="1" colspan="1">1</td><td rowspan="1" colspan="1">2</td><td rowspan="1" colspan="1">2</td><td rowspan="1" colspan="1">1</td><td rowspan="1" colspan="1">1</td><td rowspan="1" colspan="1">1</td><td rowspan="1" colspan="1">0</td><td rowspan="1" colspan="1">1</td><td rowspan="1" colspan="1">1</td><td rowspan="1" colspan="1">1</td><td rowspan="1" colspan="1">0</td><td rowspan="1" colspan="1">0</td><td rowspan="1" colspan="1">1</td><td rowspan="1" colspan="1">0</td><td rowspan="1" colspan="1">0</td><td rowspan="1" colspan="1">0</td><td rowspan="1" colspan="1">1</td></tr><tr><td rowspan="1" colspan="1">
              <italic><tp:taxon-name><tp:taxon-name-part taxon-name-part-type="genus">Bispira</tp:taxon-name-part> <tp:taxon-name-part taxon-name-part-type="species">porifera</tp:taxon-name-part></tp:taxon-name></italic>
            </td><td rowspan="1" colspan="1">0</td><td rowspan="1" colspan="1">1</td><td rowspan="1" colspan="1">0</td><td rowspan="1" colspan="1">-</td><td rowspan="1" colspan="1">0</td><td rowspan="1" colspan="1">0</td><td rowspan="1" colspan="1">1</td><td rowspan="1" colspan="1">0</td><td rowspan="1" colspan="1">-</td><td rowspan="1" colspan="1">1</td><td rowspan="1" colspan="1">0</td><td rowspan="1" colspan="1">0</td><td rowspan="1" colspan="1">1</td><td rowspan="1" colspan="1">1</td><td rowspan="1" colspan="1">1</td><td rowspan="1" colspan="1">0</td><td rowspan="1" colspan="1">1</td><td rowspan="1" colspan="1">0</td><td rowspan="1" colspan="1">2</td><td rowspan="1" colspan="1">1</td><td rowspan="1" colspan="1">1</td><td rowspan="1" colspan="1">1</td><td rowspan="1" colspan="1">0</td><td rowspan="1" colspan="1">1</td><td rowspan="1" colspan="1">1</td><td rowspan="1" colspan="1">1</td><td rowspan="1" colspan="1">0</td><td rowspan="1" colspan="1">0</td><td rowspan="1" colspan="1">1</td><td rowspan="1" colspan="1">0</td><td rowspan="1" colspan="1">0</td><td rowspan="1" colspan="1">0</td><td rowspan="1" colspan="1">?</td></tr><tr><td rowspan="1" colspan="1">
              <italic><tp:taxon-name><tp:taxon-name-part taxon-name-part-type="genus">Bispira</tp:taxon-name-part> <tp:taxon-name-part taxon-name-part-type="species">serrata</tp:taxon-name-part></tp:taxon-name></italic>
            </td><td rowspan="1" colspan="1">0</td><td rowspan="1" colspan="1">1</td><td rowspan="1" colspan="1">1</td><td rowspan="1" colspan="1">1</td><td rowspan="1" colspan="1">0</td><td rowspan="1" colspan="1">0</td><td rowspan="1" colspan="1">1</td><td rowspan="1" colspan="1">1</td><td rowspan="1" colspan="1">3</td><td rowspan="1" colspan="1">1</td><td rowspan="1" colspan="1">0</td><td rowspan="1" colspan="1">0</td><td rowspan="1" colspan="1">1</td><td rowspan="1" colspan="1">1</td><td rowspan="1" colspan="1">1</td><td rowspan="1" colspan="1">0</td><td rowspan="1" colspan="1">1</td><td rowspan="1" colspan="1">0</td><td rowspan="1" colspan="1">2</td><td rowspan="1" colspan="1">1</td><td rowspan="1" colspan="1">1</td><td rowspan="1" colspan="1">0</td><td rowspan="1" colspan="1">0</td><td rowspan="1" colspan="1">1</td><td rowspan="1" colspan="1">1</td><td rowspan="1" colspan="1">1</td><td rowspan="1" colspan="1">0</td><td rowspan="1" colspan="1">0</td><td rowspan="1" colspan="1">0</td><td rowspan="1" colspan="1">0</td><td rowspan="1" colspan="1">0</td><td rowspan="1" colspan="1">1</td><td rowspan="1" colspan="1">?</td></tr><tr><td rowspan="1" colspan="1">
              <italic><tp:taxon-name><tp:taxon-name-part taxon-name-part-type="genus">Branchiomma</tp:taxon-name-part></tp:taxon-name></italic> sp. 1</td><td rowspan="1" colspan="1">0</td><td rowspan="1" colspan="1">0</td><td rowspan="1" colspan="1">0</td><td rowspan="1" colspan="1">-</td><td rowspan="1" colspan="1">1</td><td rowspan="1" colspan="1">1</td><td rowspan="1" colspan="1">0</td><td rowspan="1" colspan="1">1</td><td rowspan="1" colspan="1">3</td><td rowspan="1" colspan="1">0</td><td rowspan="1" colspan="1">-</td><td rowspan="1" colspan="1">0</td><td rowspan="1" colspan="1">1</td><td rowspan="1" colspan="1">1</td><td rowspan="1" colspan="1">1</td><td rowspan="1" colspan="1">0</td><td rowspan="1" colspan="1">1</td><td rowspan="1" colspan="1">0</td><td rowspan="1" colspan="1">0</td><td rowspan="1" colspan="1">1</td><td rowspan="1" colspan="1">1</td><td rowspan="1" colspan="1">0</td><td rowspan="1" colspan="1">1</td><td rowspan="1" colspan="1">0</td><td rowspan="1" colspan="1">1</td><td rowspan="1" colspan="1">1</td><td rowspan="1" colspan="1">0</td><td rowspan="1" colspan="1">0</td><td rowspan="1" colspan="1">0</td><td rowspan="1" colspan="1">0</td><td rowspan="1" colspan="1">0</td><td rowspan="1" colspan="1">1</td><td rowspan="1" colspan="1">1</td></tr><tr><td rowspan="1" colspan="1">
              <italic><tp:taxon-name><tp:taxon-name-part taxon-name-part-type="genus">Branchiomma</tp:taxon-name-part> <tp:taxon-name-part taxon-name-part-type="species">bairdi</tp:taxon-name-part></tp:taxon-name></italic>
            </td><td rowspan="1" colspan="1">0</td><td rowspan="1" colspan="1">0</td><td rowspan="1" colspan="1">0</td><td rowspan="1" colspan="1">-</td><td rowspan="1" colspan="1">1</td><td rowspan="1" colspan="1">1</td><td rowspan="1" colspan="1">0</td><td rowspan="1" colspan="1">1</td><td rowspan="1" colspan="1">3</td><td rowspan="1" colspan="1">0</td><td rowspan="1" colspan="1">-</td><td rowspan="1" colspan="1">0</td><td rowspan="1" colspan="1">1</td><td rowspan="1" colspan="1">1</td><td rowspan="1" colspan="1">1</td><td rowspan="1" colspan="1">0</td><td rowspan="1" colspan="1">1</td><td rowspan="1" colspan="1">0</td><td rowspan="1" colspan="1">0</td><td rowspan="1" colspan="1">1</td><td rowspan="1" colspan="1">1</td><td rowspan="1" colspan="1">0</td><td rowspan="1" colspan="1">1</td><td rowspan="1" colspan="1">0</td><td rowspan="1" colspan="1">1</td><td rowspan="1" colspan="1">1</td><td rowspan="1" colspan="1">0</td><td rowspan="1" colspan="1">0</td><td rowspan="1" colspan="1">0</td><td rowspan="1" colspan="1">0</td><td rowspan="1" colspan="1">0</td><td rowspan="1" colspan="1">1</td><td rowspan="1" colspan="1">1</td></tr><tr><td rowspan="1" colspan="1">
              <italic><tp:taxon-name><tp:taxon-name-part taxon-name-part-type="genus">Sabella</tp:taxon-name-part> <tp:taxon-name-part taxon-name-part-type="species">spallanzanii</tp:taxon-name-part></tp:taxon-name></italic>
            </td><td rowspan="1" colspan="1">1</td><td rowspan="1" colspan="1">1</td><td rowspan="1" colspan="1">0</td><td rowspan="1" colspan="1">-</td><td rowspan="1" colspan="1">1</td><td rowspan="1" colspan="1">0</td><td rowspan="1" colspan="1">0</td><td rowspan="1" colspan="1">0</td><td rowspan="1" colspan="1">-</td><td rowspan="1" colspan="1">0</td><td rowspan="1" colspan="1">-</td><td rowspan="1" colspan="1">0</td><td rowspan="1" colspan="1">1</td><td rowspan="1" colspan="1">0</td><td rowspan="1" colspan="1">1</td><td rowspan="1" colspan="1">0</td><td rowspan="1" colspan="1">1</td><td rowspan="1" colspan="1">0</td><td rowspan="1" colspan="1">1</td><td rowspan="1" colspan="1">1</td><td rowspan="1" colspan="1">1</td><td rowspan="1" colspan="1">1</td><td rowspan="1" colspan="1">0</td><td rowspan="1" colspan="1">1</td><td rowspan="1" colspan="1">1</td><td rowspan="1" colspan="1">1</td><td rowspan="1" colspan="1">0</td><td rowspan="1" colspan="1">0</td><td rowspan="1" colspan="1">1</td><td rowspan="1" colspan="1">0</td><td rowspan="1" colspan="1">0</td><td rowspan="1" colspan="1">0</td><td rowspan="1" colspan="1">1</td></tr><tr><td rowspan="1" colspan="1">
              <italic><tp:taxon-name><tp:taxon-name-part taxon-name-part-type="genus">Sabella</tp:taxon-name-part> <tp:taxon-name-part taxon-name-part-type="species">pavonina</tp:taxon-name-part></tp:taxon-name></italic>
            </td><td rowspan="1" colspan="1">1</td><td rowspan="1" colspan="1">1</td><td rowspan="1" colspan="1">0</td><td rowspan="1" colspan="1">-</td><td rowspan="1" colspan="1">1</td><td rowspan="1" colspan="1">0</td><td rowspan="1" colspan="1">0</td><td rowspan="1" colspan="1">0</td><td rowspan="1" colspan="1">-</td><td rowspan="1" colspan="1">0</td><td rowspan="1" colspan="1">-</td><td rowspan="1" colspan="1">0</td><td rowspan="1" colspan="1">1</td><td rowspan="1" colspan="1">0</td><td rowspan="1" colspan="1">1</td><td rowspan="1" colspan="1">0</td><td rowspan="1" colspan="1">1</td><td rowspan="1" colspan="1">0</td><td rowspan="1" colspan="1">2</td><td rowspan="1" colspan="1">1</td><td rowspan="1" colspan="1">1</td><td rowspan="1" colspan="1">1</td><td rowspan="1" colspan="1">0</td><td rowspan="1" colspan="1">1</td><td rowspan="1" colspan="1">1</td><td rowspan="1" colspan="1">1</td><td rowspan="1" colspan="1">0</td><td rowspan="1" colspan="1">0</td><td rowspan="1" colspan="1">1</td><td rowspan="1" colspan="1">0</td><td rowspan="1" colspan="1">0</td><td rowspan="1" colspan="1">0</td><td rowspan="1" colspan="1">1</td></tr><tr><td rowspan="1" colspan="1">
              <italic><tp:taxon-name><tp:taxon-name-part taxon-name-part-type="genus">Sabellastarte</tp:taxon-name-part> <tp:taxon-name-part taxon-name-part-type="species">australiensis</tp:taxon-name-part></tp:taxon-name></italic>
            </td><td rowspan="1" colspan="1">1</td><td rowspan="1" colspan="1">1</td><td rowspan="1" colspan="1">0</td><td rowspan="1" colspan="1">-</td><td rowspan="1" colspan="1">0</td><td rowspan="1" colspan="1">0</td><td rowspan="1" colspan="1">1</td><td rowspan="1" colspan="1">0</td><td rowspan="1" colspan="1">-</td><td rowspan="1" colspan="1">1</td><td rowspan="1" colspan="1">0</td><td rowspan="1" colspan="1">0</td><td rowspan="1" colspan="1">1</td><td rowspan="1" colspan="1">0</td><td rowspan="1" colspan="1">0</td><td rowspan="1" colspan="1">1</td><td rowspan="1" colspan="1">1</td><td rowspan="1" colspan="1">0</td><td rowspan="1" colspan="1">0</td><td rowspan="1" colspan="1">1</td><td rowspan="1" colspan="1">1</td><td rowspan="1" colspan="1">1</td><td rowspan="1" colspan="1">0</td><td rowspan="1" colspan="1">0</td><td rowspan="1" colspan="1">1</td><td rowspan="1" colspan="1">1</td><td rowspan="1" colspan="1">0</td><td rowspan="1" colspan="1">0</td><td rowspan="1" colspan="1">1</td><td rowspan="1" colspan="1">0</td><td rowspan="1" colspan="1">1</td><td rowspan="1" colspan="1">0</td><td rowspan="1" colspan="1">1</td></tr><tr><td rowspan="1" colspan="1">
              <italic><tp:taxon-name><tp:taxon-name-part taxon-name-part-type="genus">Sabellastarte</tp:taxon-name-part></tp:taxon-name></italic> sp.</td><td rowspan="1" colspan="1">1</td><td rowspan="1" colspan="1">1</td><td rowspan="1" colspan="1">0</td><td rowspan="1" colspan="1">-</td><td rowspan="1" colspan="1">0</td><td rowspan="1" colspan="1">0</td><td rowspan="1" colspan="1">1</td><td rowspan="1" colspan="1">0</td><td rowspan="1" colspan="1">-</td><td rowspan="1" colspan="1">1</td><td rowspan="1" colspan="1">0</td><td rowspan="1" colspan="1">0</td><td rowspan="1" colspan="1">1</td><td rowspan="1" colspan="1">0</td><td rowspan="1" colspan="1">0</td><td rowspan="1" colspan="1">1</td><td rowspan="1" colspan="1">1</td><td rowspan="1" colspan="1">0</td><td rowspan="1" colspan="1">0</td><td rowspan="1" colspan="1">1</td><td rowspan="1" colspan="1">1</td><td rowspan="1" colspan="1">1</td><td rowspan="1" colspan="1">0</td><td rowspan="1" colspan="1">0</td><td rowspan="1" colspan="1">1</td><td rowspan="1" colspan="1">1</td><td rowspan="1" colspan="1">0</td><td rowspan="1" colspan="1">0</td><td rowspan="1" colspan="1">1</td><td rowspan="1" colspan="1">0</td><td rowspan="1" colspan="1">1</td><td rowspan="1" colspan="1">0</td><td rowspan="1" colspan="1">1</td></tr><tr><td rowspan="1" colspan="1">
              <italic><tp:taxon-name><tp:taxon-name-part taxon-name-part-type="genus">Stylomma</tp:taxon-name-part> <tp:taxon-name-part taxon-name-part-type="species">palmatum</tp:taxon-name-part></tp:taxon-name></italic>
            </td><td rowspan="1" colspan="1">0</td><td rowspan="1" colspan="1">1</td><td rowspan="1" colspan="1">1</td><td rowspan="1" colspan="1">0</td><td rowspan="1" colspan="1">0</td><td rowspan="1" colspan="1">0</td><td rowspan="1" colspan="1">1</td><td rowspan="1" colspan="1">1</td><td rowspan="1" colspan="1">2</td><td rowspan="1" colspan="1">1</td><td rowspan="1" colspan="1">1</td><td rowspan="1" colspan="1">0</td><td rowspan="1" colspan="1">0</td><td rowspan="1" colspan="1">0</td><td rowspan="1" colspan="1">0</td><td rowspan="1" colspan="1">0</td><td rowspan="1" colspan="1">1</td><td rowspan="1" colspan="1">0</td><td rowspan="1" colspan="1">0</td><td rowspan="1" colspan="1">1</td><td rowspan="1" colspan="1">1</td><td rowspan="1" colspan="1">1</td><td rowspan="1" colspan="1">0</td><td rowspan="1" colspan="1">1</td><td rowspan="1" colspan="1">1</td><td rowspan="1" colspan="1">1</td><td rowspan="1" colspan="1">0</td><td rowspan="1" colspan="1">0</td><td rowspan="1" colspan="1">1</td><td rowspan="1" colspan="1">0</td><td rowspan="1" colspan="1">0</td><td rowspan="1" colspan="1">0</td><td rowspan="1" colspan="1">?</td></tr><tr><td rowspan="1" colspan="1">
              <italic><tp:taxon-name><tp:taxon-name-part taxon-name-part-type="genus">Stylomma</tp:taxon-name-part> <tp:taxon-name-part taxon-name-part-type="species">juani</tp:taxon-name-part></tp:taxon-name></italic>
            </td><td rowspan="1" colspan="1">0</td><td rowspan="1" colspan="1">1</td><td rowspan="1" colspan="1">1</td><td rowspan="1" colspan="1">1</td><td rowspan="1" colspan="1">0</td><td rowspan="1" colspan="1">0</td><td rowspan="1" colspan="1">1</td><td rowspan="1" colspan="1">1</td><td rowspan="1" colspan="1">0</td><td rowspan="1" colspan="1">1</td><td rowspan="1" colspan="1">1</td><td rowspan="1" colspan="1">0</td><td rowspan="1" colspan="1">0</td><td rowspan="1" colspan="1">0</td><td rowspan="1" colspan="1">0</td><td rowspan="1" colspan="1">0</td><td rowspan="1" colspan="1">1</td><td rowspan="1" colspan="1">0</td><td rowspan="1" colspan="1">0</td><td rowspan="1" colspan="1">1</td><td rowspan="1" colspan="1">1</td><td rowspan="1" colspan="1">1</td><td rowspan="1" colspan="1">0</td><td rowspan="1" colspan="1">1</td><td rowspan="1" colspan="1">1</td><td rowspan="1" colspan="1">1</td><td rowspan="1" colspan="1">0</td><td rowspan="1" colspan="1">0</td><td rowspan="1" colspan="1">1</td><td rowspan="1" colspan="1">0</td><td rowspan="1" colspan="1">0</td><td rowspan="1" colspan="1">0</td><td rowspan="1" colspan="1">?</td></tr><tr><td rowspan="1" colspan="1">
              <italic><tp:taxon-name><tp:taxon-name-part taxon-name-part-type="genus">Pseudobranchiomma</tp:taxon-name-part> <tp:taxon-name-part taxon-name-part-type="species">emersoni</tp:taxon-name-part></tp:taxon-name></italic>
            </td><td rowspan="1" colspan="1">0</td><td rowspan="1" colspan="1">0</td><td rowspan="1" colspan="1">1</td><td rowspan="1" colspan="1">1</td><td rowspan="1" colspan="1">?</td><td rowspan="1" colspan="1">0</td><td rowspan="1" colspan="1">0</td><td rowspan="1" colspan="1">0</td><td rowspan="1" colspan="1">-</td><td rowspan="1" colspan="1">0</td><td rowspan="1" colspan="1">-</td><td rowspan="1" colspan="1">0</td><td rowspan="1" colspan="1">1</td><td rowspan="1" colspan="1">0</td><td rowspan="1" colspan="1">1</td><td rowspan="1" colspan="1">0</td><td rowspan="1" colspan="1">1</td><td rowspan="1" colspan="1">1</td><td rowspan="1" colspan="1">2</td><td rowspan="1" colspan="1">1</td><td rowspan="1" colspan="1">1</td><td rowspan="1" colspan="1">0</td><td rowspan="1" colspan="1">1</td><td rowspan="1" colspan="1">0</td><td rowspan="1" colspan="1">1</td><td rowspan="1" colspan="1">1</td><td rowspan="1" colspan="1">0</td><td rowspan="1" colspan="1">0</td><td rowspan="1" colspan="1">0</td><td rowspan="1" colspan="1">0</td><td rowspan="1" colspan="1">0</td><td rowspan="1" colspan="1">1</td><td rowspan="1" colspan="1">1</td></tr><tr><td rowspan="1" colspan="1">
              <italic><tp:taxon-name><tp:taxon-name-part taxon-name-part-type="genus">Pseudobranchiomma</tp:taxon-name-part></tp:taxon-name></italic> cf. <italic><tp:taxon-name><tp:taxon-name-part taxon-name-part-type="genus">Pseudobranchiomma</tp:taxon-name-part> <tp:taxon-name-part taxon-name-part-type="species">emersoni</tp:taxon-name-part></tp:taxon-name></italic> (Australia)</td><td rowspan="1" colspan="1">0</td><td rowspan="1" colspan="1">0</td><td rowspan="1" colspan="1">1</td><td rowspan="1" colspan="1">1</td><td rowspan="1" colspan="1">1</td><td rowspan="1" colspan="1">0</td><td rowspan="1" colspan="1">0</td><td rowspan="1" colspan="1">0</td><td rowspan="1" colspan="1">-</td><td rowspan="1" colspan="1">0</td><td rowspan="1" colspan="1">-</td><td rowspan="1" colspan="1">0</td><td rowspan="1" colspan="1">1</td><td rowspan="1" colspan="1">0</td><td rowspan="1" colspan="1">1</td><td rowspan="1" colspan="1">0</td><td rowspan="1" colspan="1">1</td><td rowspan="1" colspan="1">1</td><td rowspan="1" colspan="1">2</td><td rowspan="1" colspan="1">1</td><td rowspan="1" colspan="1">1</td><td rowspan="1" colspan="1">0</td><td rowspan="1" colspan="1">1</td><td rowspan="1" colspan="1">0</td><td rowspan="1" colspan="1">1</td><td rowspan="1" colspan="1">1</td><td rowspan="1" colspan="1">0</td><td rowspan="1" colspan="1">0</td><td rowspan="1" colspan="1">0</td><td rowspan="1" colspan="1">0</td><td rowspan="1" colspan="1">0</td><td rowspan="1" colspan="1">1</td><td rowspan="1" colspan="1">?</td></tr><tr><td rowspan="1" colspan="1">
              <italic><tp:taxon-name><tp:taxon-name-part taxon-name-part-type="genus">Pseudobranchiomma</tp:taxon-name-part> <tp:taxon-name-part taxon-name-part-type="species">minima</tp:taxon-name-part></tp:taxon-name></italic>
            </td><td rowspan="1" colspan="1">0</td><td rowspan="1" colspan="1">0</td><td rowspan="1" colspan="1">0</td><td rowspan="1" colspan="1">-</td><td rowspan="1" colspan="1">1</td><td rowspan="1" colspan="1">0</td><td rowspan="1" colspan="1">0</td><td rowspan="1" colspan="1">0</td><td rowspan="1" colspan="1">-</td><td rowspan="1" colspan="1">0</td><td rowspan="1" colspan="1">-</td><td rowspan="1" colspan="1">0</td><td rowspan="1" colspan="1">1</td><td rowspan="1" colspan="1">0</td><td rowspan="1" colspan="1">1</td><td rowspan="1" colspan="1">0</td><td rowspan="1" colspan="1">1</td><td rowspan="1" colspan="1">1</td><td rowspan="1" colspan="1">1</td><td rowspan="1" colspan="1">1</td><td rowspan="1" colspan="1">1</td><td rowspan="1" colspan="1">0</td><td rowspan="1" colspan="1">1</td><td rowspan="1" colspan="1">0</td><td rowspan="1" colspan="1">1</td><td rowspan="1" colspan="1">1</td><td rowspan="1" colspan="1">0</td><td rowspan="1" colspan="1">0</td><td rowspan="1" colspan="1">0</td><td rowspan="1" colspan="1">0</td><td rowspan="1" colspan="1">0</td><td rowspan="1" colspan="1">?</td><td rowspan="1" colspan="1">1</td></tr><tr><td rowspan="1" colspan="1">
              <italic><tp:taxon-name><tp:taxon-name-part taxon-name-part-type="genus">Pseudobranchiomma</tp:taxon-name-part> <tp:taxon-name-part taxon-name-part-type="species">orientalis</tp:taxon-name-part></tp:taxon-name></italic>
            </td><td rowspan="1" colspan="1">0</td><td rowspan="1" colspan="1">1</td><td rowspan="1" colspan="1">1</td><td rowspan="1" colspan="1">1</td><td rowspan="1" colspan="1">1</td><td rowspan="1" colspan="1">0</td><td rowspan="1" colspan="1">?</td><td rowspan="1" colspan="1">0</td><td rowspan="1" colspan="1">-</td><td rowspan="1" colspan="1">0</td><td rowspan="1" colspan="1">-</td><td rowspan="1" colspan="1">0</td><td rowspan="1" colspan="1">1</td><td rowspan="1" colspan="1">0</td><td rowspan="1" colspan="1">1</td><td rowspan="1" colspan="1">0</td><td rowspan="1" colspan="1">1</td><td rowspan="1" colspan="1">0</td><td rowspan="1" colspan="1">2</td><td rowspan="1" colspan="1">1</td><td rowspan="1" colspan="1">1</td><td rowspan="1" colspan="1">0</td><td rowspan="1" colspan="1">1</td><td rowspan="1" colspan="1">0</td><td rowspan="1" colspan="1">1</td><td rowspan="1" colspan="1">1</td><td rowspan="1" colspan="1">0</td><td rowspan="1" colspan="1">0</td><td rowspan="1" colspan="1">0</td><td rowspan="1" colspan="1">0</td><td rowspan="1" colspan="1">0</td><td rowspan="1" colspan="1">1</td><td rowspan="1" colspan="1">?</td></tr><tr><td rowspan="1" colspan="1">
              <italic><tp:taxon-name><tp:taxon-name-part taxon-name-part-type="genus">Pseudobranchiomma</tp:taxon-name-part></tp:taxon-name></italic> cf. <italic><tp:taxon-name><tp:taxon-name-part taxon-name-part-type="genus">Pseudobranchiomma</tp:taxon-name-part> <tp:taxon-name-part taxon-name-part-type="species">orientalis</tp:taxon-name-part></tp:taxon-name></italic> (Australia)</td><td rowspan="1" colspan="1">0</td><td rowspan="1" colspan="1">1</td><td rowspan="1" colspan="1">1</td><td rowspan="1" colspan="1">1</td><td rowspan="1" colspan="1">1</td><td rowspan="1" colspan="1">0</td><td rowspan="1" colspan="1">1</td><td rowspan="1" colspan="1">0</td><td rowspan="1" colspan="1">-</td><td rowspan="1" colspan="1">0</td><td rowspan="1" colspan="1">-</td><td rowspan="1" colspan="1">0</td><td rowspan="1" colspan="1">1</td><td rowspan="1" colspan="1">0</td><td rowspan="1" colspan="1">1</td><td rowspan="1" colspan="1">0</td><td rowspan="1" colspan="1">1</td><td rowspan="1" colspan="1">0</td><td rowspan="1" colspan="1">2</td><td rowspan="1" colspan="1">1</td><td rowspan="1" colspan="1">1</td><td rowspan="1" colspan="1">0</td><td rowspan="1" colspan="1">1</td><td rowspan="1" colspan="1">0</td><td rowspan="1" colspan="1">1</td><td rowspan="1" colspan="1">1</td><td rowspan="1" colspan="1">0</td><td rowspan="1" colspan="1">0</td><td rowspan="1" colspan="1">0</td><td rowspan="1" colspan="1">0</td><td rowspan="1" colspan="1">0</td><td rowspan="1" colspan="1">1</td><td rowspan="1" colspan="1">?</td></tr><tr><td rowspan="1" colspan="1">
              <italic><tp:taxon-name><tp:taxon-name-part taxon-name-part-type="genus">Pseudobranchiomma</tp:taxon-name-part> <tp:taxon-name-part taxon-name-part-type="species">pallida</tp:taxon-name-part></tp:taxon-name></italic> sp. n.</td><td rowspan="1" colspan="1">0</td><td rowspan="1" colspan="1">0</td><td rowspan="1" colspan="1">1</td><td rowspan="1" colspan="1">1</td><td rowspan="1" colspan="1">0</td><td rowspan="1" colspan="1">0</td><td rowspan="1" colspan="1">0</td><td rowspan="1" colspan="1">0</td><td rowspan="1" colspan="1">-</td><td rowspan="1" colspan="1">0</td><td rowspan="1" colspan="1">-</td><td rowspan="1" colspan="1">0</td><td rowspan="1" colspan="1">1</td><td rowspan="1" colspan="1">0</td><td rowspan="1" colspan="1">1</td><td rowspan="1" colspan="1">0</td><td rowspan="1" colspan="1">1</td><td rowspan="1" colspan="1">1</td><td rowspan="1" colspan="1">1</td><td rowspan="1" colspan="1">1</td><td rowspan="1" colspan="1">1</td><td rowspan="1" colspan="1">0</td><td rowspan="1" colspan="1">1</td><td rowspan="1" colspan="1">0</td><td rowspan="1" colspan="1">1</td><td rowspan="1" colspan="1">1</td><td rowspan="1" colspan="1">0</td><td rowspan="1" colspan="1">0</td><td rowspan="1" colspan="1">0</td><td rowspan="1" colspan="1">0</td><td rowspan="1" colspan="1">0</td><td rowspan="1" colspan="1">?</td><td rowspan="1" colspan="1">?</td></tr><tr><td rowspan="1" colspan="1">
              <italic><tp:taxon-name><tp:taxon-name-part taxon-name-part-type="genus">Pseudobranchiomma</tp:taxon-name-part> <tp:taxon-name-part taxon-name-part-type="species">paraemersoni</tp:taxon-name-part></tp:taxon-name></italic>
            </td><td rowspan="1" colspan="1">0</td><td rowspan="1" colspan="1">0</td><td rowspan="1" colspan="1">1</td><td rowspan="1" colspan="1">1</td><td rowspan="1" colspan="1">1</td><td rowspan="1" colspan="1">0</td><td rowspan="1" colspan="1">0</td><td rowspan="1" colspan="1">0</td><td rowspan="1" colspan="1">-</td><td rowspan="1" colspan="1">0</td><td rowspan="1" colspan="1">-</td><td rowspan="1" colspan="1">0</td><td rowspan="1" colspan="1">1</td><td rowspan="1" colspan="1">0</td><td rowspan="1" colspan="1">1</td><td rowspan="1" colspan="1">0</td><td rowspan="1" colspan="1">1</td><td rowspan="1" colspan="1">1</td><td rowspan="1" colspan="1">2</td><td rowspan="1" colspan="1">1</td><td rowspan="1" colspan="1">1</td><td rowspan="1" colspan="1">0</td><td rowspan="1" colspan="1">1</td><td rowspan="1" colspan="1">0</td><td rowspan="1" colspan="1">1</td><td rowspan="1" colspan="1">1</td><td rowspan="1" colspan="1">0</td><td rowspan="1" colspan="1">0</td><td rowspan="1" colspan="1">0</td><td rowspan="1" colspan="1">0</td><td rowspan="1" colspan="1">0</td><td rowspan="1" colspan="1">?</td><td rowspan="1" colspan="1">?</td></tr><tr><td rowspan="1" colspan="1">
              <italic><tp:taxon-name><tp:taxon-name-part taxon-name-part-type="genus">Pseudobranchiomma</tp:taxon-name-part> <tp:taxon-name-part taxon-name-part-type="species">paulista</tp:taxon-name-part></tp:taxon-name></italic>
            </td><td rowspan="1" colspan="1">0</td><td rowspan="1" colspan="1">0</td><td rowspan="1" colspan="1">1</td><td rowspan="1" colspan="1">1</td><td rowspan="1" colspan="1">1</td><td rowspan="1" colspan="1">0</td><td rowspan="1" colspan="1">0</td><td rowspan="1" colspan="1">0</td><td rowspan="1" colspan="1">-</td><td rowspan="1" colspan="1">0</td><td rowspan="1" colspan="1">-</td><td rowspan="1" colspan="1">0</td><td rowspan="1" colspan="1">1</td><td rowspan="1" colspan="1">?</td><td rowspan="1" colspan="1">1</td><td rowspan="1" colspan="1">0</td><td rowspan="1" colspan="1">1</td><td rowspan="1" colspan="1">V</td><td rowspan="1" colspan="1">2</td><td rowspan="1" colspan="1">1</td><td rowspan="1" colspan="1">1</td><td rowspan="1" colspan="1">0</td><td rowspan="1" colspan="1">1</td><td rowspan="1" colspan="1">0</td><td rowspan="1" colspan="1">1</td><td rowspan="1" colspan="1">1</td><td rowspan="1" colspan="1">0</td><td rowspan="1" colspan="1">0</td><td rowspan="1" colspan="1">0</td><td rowspan="1" colspan="1">0</td><td rowspan="1" colspan="1">0</td><td rowspan="1" colspan="1">?</td><td rowspan="1" colspan="1">?</td></tr><tr><td rowspan="1" colspan="1">
              <italic><tp:taxon-name><tp:taxon-name-part taxon-name-part-type="genus">Pseudobranchiomma</tp:taxon-name-part> <tp:taxon-name-part taxon-name-part-type="species">perkinsi</tp:taxon-name-part></tp:taxon-name></italic>
            </td><td rowspan="1" colspan="1">0</td><td rowspan="1" colspan="1">0</td><td rowspan="1" colspan="1">0</td><td rowspan="1" colspan="1">-</td><td rowspan="1" colspan="1">0</td><td rowspan="1" colspan="1">0</td><td rowspan="1" colspan="1">0</td><td rowspan="1" colspan="1">1</td><td rowspan="1" colspan="1">3</td><td rowspan="1" colspan="1">0</td><td rowspan="1" colspan="1">-</td><td rowspan="1" colspan="1">0</td><td rowspan="1" colspan="1">1</td><td rowspan="1" colspan="1">0</td><td rowspan="1" colspan="1">1</td><td rowspan="1" colspan="1">0</td><td rowspan="1" colspan="1">1</td><td rowspan="1" colspan="1">2</td><td rowspan="1" colspan="1">2</td><td rowspan="1" colspan="1">1</td><td rowspan="1" colspan="1">1</td><td rowspan="1" colspan="1">0</td><td rowspan="1" colspan="1">1</td><td rowspan="1" colspan="1">0</td><td rowspan="1" colspan="1">1</td><td rowspan="1" colspan="1">1</td><td rowspan="1" colspan="1">0</td><td rowspan="1" colspan="1">0</td><td rowspan="1" colspan="1">0</td><td rowspan="1" colspan="1">0</td><td rowspan="1" colspan="1">0</td><td rowspan="1" colspan="1">1</td><td rowspan="1" colspan="1">1</td></tr><tr><td rowspan="1" colspan="1">
              <italic><tp:taxon-name><tp:taxon-name-part taxon-name-part-type="genus">Pseudobranchiomma</tp:taxon-name-part> <tp:taxon-name-part taxon-name-part-type="species">punctata</tp:taxon-name-part></tp:taxon-name></italic>
            </td><td rowspan="1" colspan="1">0</td><td rowspan="1" colspan="1">1</td><td rowspan="1" colspan="1">0</td><td rowspan="1" colspan="1">-</td><td rowspan="1" colspan="1">1</td><td rowspan="1" colspan="1">0</td><td rowspan="1" colspan="1">1</td><td rowspan="1" colspan="1">0</td><td rowspan="1" colspan="1">-</td><td rowspan="1" colspan="1">1</td><td rowspan="1" colspan="1">0</td><td rowspan="1" colspan="1">0</td><td rowspan="1" colspan="1">1</td><td rowspan="1" colspan="1">0</td><td rowspan="1" colspan="1">1</td><td rowspan="1" colspan="1">1</td><td rowspan="1" colspan="1">1</td><td rowspan="1" colspan="1">1</td><td rowspan="1" colspan="1">0</td><td rowspan="1" colspan="1">1</td><td rowspan="1" colspan="1">1</td><td rowspan="1" colspan="1">0</td><td rowspan="1" colspan="1">1</td><td rowspan="1" colspan="1">0</td><td rowspan="1" colspan="1">1</td><td rowspan="1" colspan="1">1</td><td rowspan="1" colspan="1">0</td><td rowspan="1" colspan="1">0</td><td rowspan="1" colspan="1">0</td><td rowspan="1" colspan="1">0</td><td rowspan="1" colspan="1">0</td><td rowspan="1" colspan="1">?</td><td rowspan="1" colspan="1">1</td></tr><tr><td rowspan="1" colspan="1">
              <italic><tp:taxon-name><tp:taxon-name-part taxon-name-part-type="genus">Pseudobranchiomma</tp:taxon-name-part> <tp:taxon-name-part taxon-name-part-type="species">serratibranchis</tp:taxon-name-part></tp:taxon-name></italic>
            </td><td rowspan="1" colspan="1">0</td><td rowspan="1" colspan="1">0</td><td rowspan="1" colspan="1">1</td><td rowspan="1" colspan="1">1</td><td rowspan="1" colspan="1">1</td><td rowspan="1" colspan="1">0</td><td rowspan="1" colspan="1">0</td><td rowspan="1" colspan="1">?</td><td rowspan="1" colspan="1">?</td><td rowspan="1" colspan="1">?</td><td rowspan="1" colspan="1">-</td><td rowspan="1" colspan="1">0</td><td rowspan="1" colspan="1">1</td><td rowspan="1" colspan="1">0</td><td rowspan="1" colspan="1">1</td><td rowspan="1" colspan="1">0</td><td rowspan="1" colspan="1">1</td><td rowspan="1" colspan="1">0</td><td rowspan="1" colspan="1">0</td><td rowspan="1" colspan="1">1</td><td rowspan="1" colspan="1">1</td><td rowspan="1" colspan="1">?</td><td rowspan="1" colspan="1">1</td><td rowspan="1" colspan="1">0</td><td rowspan="1" colspan="1">1</td><td rowspan="1" colspan="1">1</td><td rowspan="1" colspan="1">0</td><td rowspan="1" colspan="1">0</td><td rowspan="1" colspan="1">0</td><td rowspan="1" colspan="1">0</td><td rowspan="1" colspan="1">0</td><td rowspan="1" colspan="1">?</td><td rowspan="1" colspan="1">?</td></tr><tr><td rowspan="1" colspan="1">
              <italic><tp:taxon-name><tp:taxon-name-part taxon-name-part-type="genus">Pseudobranchiomma</tp:taxon-name-part> <tp:taxon-name-part taxon-name-part-type="species">schizogenica</tp:taxon-name-part></tp:taxon-name></italic>
            </td><td rowspan="1" colspan="1">0</td><td rowspan="1" colspan="1">1</td><td rowspan="1" colspan="1">1</td><td rowspan="1" colspan="1">1</td><td rowspan="1" colspan="1">1</td><td rowspan="1" colspan="1">0</td><td rowspan="1" colspan="1">?</td><td rowspan="1" colspan="1">0</td><td rowspan="1" colspan="1">-</td><td rowspan="1" colspan="1">0</td><td rowspan="1" colspan="1">-</td><td rowspan="1" colspan="1">0</td><td rowspan="1" colspan="1">1</td><td rowspan="1" colspan="1">0</td><td rowspan="1" colspan="1">1</td><td rowspan="1" colspan="1">0</td><td rowspan="1" colspan="1">1</td><td rowspan="1" colspan="1">1</td><td rowspan="1" colspan="1">2</td><td rowspan="1" colspan="1">1</td><td rowspan="1" colspan="1">1</td><td rowspan="1" colspan="1">0</td><td rowspan="1" colspan="1">1</td><td rowspan="1" colspan="1">0</td><td rowspan="1" colspan="1">1</td><td rowspan="1" colspan="1">1</td><td rowspan="1" colspan="1">0</td><td rowspan="1" colspan="1">0</td><td rowspan="1" colspan="1">0</td><td rowspan="1" colspan="1">0</td><td rowspan="1" colspan="1">0</td><td rowspan="1" colspan="1">1</td><td rowspan="1" colspan="1">1</td></tr><tr><td rowspan="1" colspan="1">
              <italic><tp:taxon-name><tp:taxon-name-part taxon-name-part-type="genus">Pseudobranchiomma</tp:taxon-name-part></tp:taxon-name></italic> cf. <italic><tp:taxon-name><tp:taxon-name-part taxon-name-part-type="genus">Pseudobranchiomma</tp:taxon-name-part> <tp:taxon-name-part taxon-name-part-type="species">schizogenica</tp:taxon-name-part></tp:taxon-name></italic> (Australia)</td><td rowspan="1" colspan="1">0</td><td rowspan="1" colspan="1">1</td><td rowspan="1" colspan="1">1</td><td rowspan="1" colspan="1">1</td><td rowspan="1" colspan="1">1</td><td rowspan="1" colspan="1">0</td><td rowspan="1" colspan="1">0</td><td rowspan="1" colspan="1">0</td><td rowspan="1" colspan="1">-</td><td rowspan="1" colspan="1">0</td><td rowspan="1" colspan="1">-</td><td rowspan="1" colspan="1">0</td><td rowspan="1" colspan="1">1</td><td rowspan="1" colspan="1">0</td><td rowspan="1" colspan="1">1</td><td rowspan="1" colspan="1">0</td><td rowspan="1" colspan="1">1</td><td rowspan="1" colspan="1">1</td><td rowspan="1" colspan="1">2</td><td rowspan="1" colspan="1">1</td><td rowspan="1" colspan="1">1</td><td rowspan="1" colspan="1">0</td><td rowspan="1" colspan="1">1</td><td rowspan="1" colspan="1">0</td><td rowspan="1" colspan="1">1</td><td rowspan="1" colspan="1">1</td><td rowspan="1" colspan="1">0</td><td rowspan="1" colspan="1">0</td><td rowspan="1" colspan="1">0</td><td rowspan="1" colspan="1">0</td><td rowspan="1" colspan="1">0</td><td rowspan="1" colspan="1">1</td><td rowspan="1" colspan="1">1</td></tr><tr><td rowspan="1" colspan="1">
              <italic><tp:taxon-name><tp:taxon-name-part taxon-name-part-type="genus">Pseudobranchiomma</tp:taxon-name-part> <tp:taxon-name-part taxon-name-part-type="species">tarantoensis</tp:taxon-name-part></tp:taxon-name></italic>
            </td><td rowspan="1" colspan="1">0</td><td rowspan="1" colspan="1">0</td><td rowspan="1" colspan="1">0</td><td rowspan="1" colspan="1">-</td><td rowspan="1" colspan="1">1</td><td rowspan="1" colspan="1">0</td><td rowspan="1" colspan="1">1</td><td rowspan="1" colspan="1">0</td><td rowspan="1" colspan="1">-</td><td rowspan="1" colspan="1">0</td><td rowspan="1" colspan="1">-</td><td rowspan="1" colspan="1">0</td><td rowspan="1" colspan="1">1</td><td rowspan="1" colspan="1">0</td><td rowspan="1" colspan="1">1</td><td rowspan="1" colspan="1">0</td><td rowspan="1" colspan="1">1</td><td rowspan="1" colspan="1">0</td><td rowspan="1" colspan="1">1</td><td rowspan="1" colspan="1">1</td><td rowspan="1" colspan="1">1</td><td rowspan="1" colspan="1">1</td><td rowspan="1" colspan="1">1</td><td rowspan="1" colspan="1">0</td><td rowspan="1" colspan="1">1</td><td rowspan="1" colspan="1">1</td><td rowspan="1" colspan="1">0</td><td rowspan="1" colspan="1">0</td><td rowspan="1" colspan="1">0</td><td rowspan="1" colspan="1">0</td><td rowspan="1" colspan="1">0</td><td rowspan="1" colspan="1">1</td><td rowspan="1" colspan="1">0</td></tr></tbody></table></table-wrap></tp:treatment-sec><ref-list><ref id="B29"><mixed-citation xmlns:xlink="http://www.w3.org/1999/xlink" xlink:type="simple">
          <person-group><name name-style="western"><surname>Knight-Jones</surname><given-names>P</given-names></name><name name-style="western"><surname>Giangrande</surname><given-names>A</given-names></name></person-group> (<year>2003</year>) <article-title>Two new species of an atypical group of <italic><tp:taxon-name><tp:taxon-name-part taxon-name-part-type="genus">Pseudobranchiomma</tp:taxon-name-part></tp:taxon-name></italic> Jones (<tp:taxon-name><tp:taxon-name-part taxon-name-part-type="class">Polychaeta</tp:taxon-name-part></tp:taxon-name>: <tp:taxon-name><tp:taxon-name-part taxon-name-part-type="family">Sabellidae</tp:taxon-name-part></tp:taxon-name>).</article-title> <source>Hydrobiologia</source> <volume>496</volume>: <fpage>95</fpage>–<lpage>103</lpage>. doi: <ext-link xlink:type="simple" ext-link-type="doi" xlink:href="10.1023/A:1026176327391">10.1023/A:1026176327391</ext-link></mixed-citation></ref><ref id="B40"><mixed-citation xmlns:xlink="http://www.w3.org/1999/xlink" xlink:type="simple">
          <person-group><name name-style="western"><surname>Nogueira</surname><given-names>JMM</given-names></name><name name-style="western"><surname>Rossi</surname><given-names>MC S</given-names></name><name name-style="western"><surname>Lopez</surname><given-names>E</given-names></name></person-group> (<year>2006</year>) <article-title>Intertidal species of <italic><tp:taxon-name><tp:taxon-name-part taxon-name-part-type="genus">Branchiomma</tp:taxon-name-part></tp:taxon-name></italic> Kölliker and <italic><tp:taxon-name><tp:taxon-name-part taxon-name-part-type="genus">Pseudobranchiomma</tp:taxon-name-part></tp:taxon-name></italic> Jones (<tp:taxon-name><tp:taxon-name-part taxon-name-part-type="class">Polychaeta</tp:taxon-name-part></tp:taxon-name>: <tp:taxon-name><tp:taxon-name-part taxon-name-part-type="family">Sabellidae</tp:taxon-name-part></tp:taxon-name>: <tp:taxon-name><tp:taxon-name-part taxon-name-part-type="subfamily">Sabellinae</tp:taxon-name-part></tp:taxon-name>) occurring on rocky shores along the state of São Paulo, southeastern Brazil.</article-title> <source>Zoological Studies</source> <volume>45</volume>(<issue>4</issue>): <fpage>586</fpage>–<lpage>610</lpage>.</mixed-citation></ref><ref id="B48"><mixed-citation xmlns:xlink="http://www.w3.org/1999/xlink" xlink:type="simple">
          <person-group><name name-style="western"><surname>Tovar-Hernández</surname><given-names>MA</given-names></name><name name-style="western"><surname>Dean</surname><given-names>H</given-names></name></person-group> (<year>2014</year>) <article-title>A new gregarious sabellid worm from the Gulf of California reproducing by spontaneous fission (<tp:taxon-name><tp:taxon-name-part taxon-name-part-type="class">Polychaeta</tp:taxon-name-part></tp:taxon-name>, <tp:taxon-name><tp:taxon-name-part taxon-name-part-type="family">Sabellidae</tp:taxon-name-part></tp:taxon-name>).</article-title> <source>Journal of the Marine Biological Association of the United Kingdom</source> <volume>94</volume>(<issue>5</issue>): <fpage>935</fpage>–<lpage>946</lpage>. doi: <ext-link xlink:type="simple" ext-link-type="doi" xlink:href="10.1017/S0025315414000186">10.1017/S0025315414000186</ext-link></mixed-citation></ref></ref-list></tp:taxon-treatment>
