# Supplementary material for: Combined morphological and molecular data unveils relationships of Pseudobranchiomma (Sabellidae, Annelida) and reveals higher diversity of this intriguing group of fan worms in Australia, including potentially introduced species
Source: Zookeys. 2016 Oct 6;(622):1–36. doi: 10.3897/zookeys.622.9420 (PMC5096407; doi:10.3897/zookeys.622.9420)
Supplement: XML Treatment for Pseudobranchiomma cf. schizogenica [file zookeys.622.9420-treatment5.xml]

<!DOCTYPE tp:taxon-treatment
  PUBLIC "-//TaxonX//DTD Taxonomic Treatment Publishing DTD v0 20100105//EN" "tax-treatment-NSO.dtd">
<tp:taxon-treatment xmlns:tp="http://www.plazi.org/taxpub"><tp:treatment-meta><kwd-group><label>Taxon classification</label><kwd><named-content content-type="kingdom">Animalia</named-content></kwd><kwd><named-content content-type="order">Sabellida</named-content></kwd><kwd><named-content content-type="family">Sabellidae</named-content></kwd></kwd-group><mixed-citation publication-type="journal"><person-group><name><surname>Capa</surname><given-names>María</given-names></name><name><surname>Murray</surname><given-names>Anna</given-names></name></person-group><article-title>Combined morphological and molecular data unveils relationships of <italic><tp:taxon-name><tp:taxon-name-part taxon-name-part-type="genus">Pseudobranchiomma</tp:taxon-name-part></tp:taxon-name></italic> (<tp:taxon-name><tp:taxon-name-part taxon-name-part-type="family">Sabellidae</tp:taxon-name-part></tp:taxon-name>, <tp:taxon-name><tp:taxon-name-part taxon-name-part-type="phylum">Annelida</tp:taxon-name-part></tp:taxon-name>) and reveals higher diversity of this intriguing group of fan worms in Australia, including potentially introduced species</article-title><source>Zookeys</source><day>6</day><month>10</month><year>2016</year><volume>2016</volume><issue>622</issue><fpage>1</fpage><lpage>36</lpage><pub-id pub-id-type="doi">10.3897/zookeys.622.9420</pub-id></mixed-citation></tp:treatment-meta><tp:nomenclature><tp:taxon-name>
              <tp:taxon-name-part taxon-name-part-type="genus">Pseudobranchiomma</tp:taxon-name-part>
              <tp:taxon-name-part taxon-name-part-type="uncertainty-rank">cf.</tp:taxon-name-part>
              <tp:taxon-name-part taxon-name-part-type="species">schizogenica</tp:taxon-name-part>
            </tp:taxon-name><tp:taxon-authority>Tovar-Hernández &amp; Dean, 2014</tp:taxon-authority><xref ref-type="fig" rid="F3">Figures 3U–Z, A1</xref><xref ref-type="fig" rid="F8">, 8</xref><xref ref-type="fig" rid="F9">, 9</xref><xref ref-type="fig" rid="F10">, 10</xref><!--PageBreak--><tp:nomenclature-citation-list><tp:nomenclature-citation><tp:taxon-name>
                  <tp:taxon-name-part taxon-name-part-type="genus">Pseudobranchiomma</tp:taxon-name-part> <tp:taxon-name-part taxon-name-part-type="species">schizogenica</tp:taxon-name-part></tp:taxon-name><comment>Tovar-Hernández &amp; Dean, 2014: 936–945, figs 1–5.</comment></tp:nomenclature-citation></tp:nomenclature-citation-list></tp:nomenclature><tp:treatment-sec sec-type="material" id="SECID0EEWBK"><title>Material examined.</title><p>
              <bold>Australia: Queensland</bold>: <named-content xmlns:xlink="http://www.w3.org/1999/xlink" content-type="dwc:institutional_code" xlink:type="simple">AM</named-content> W.36369 (1 spec.), Heron Island, Sykes Reef, <named-content xmlns:xlink="http://www.w3.org/1999/xlink" content-type="dwc:verbatimCoordinates" xlink:type="simple"><named-content content-type="geo-json" specific-use="{&#34;type&#34;:&#34;Point&#34;,&#34;coordinates&#34;:[152.033889,-23.432500]}" id="NCID0EXWBK" xlink:type="simple">23°25'57"S, 152°02'02"E</named-content></named-content>, coral rubble, 15 m, 13 Nov 2009; <named-content xmlns:xlink="http://www.w3.org/1999/xlink" content-type="dwc:institutional_code" xlink:type="simple">AM</named-content> W.36368 (1 spec.), Heron Island, First Point, <named-content xmlns:xlink="http://www.w3.org/1999/xlink" content-type="dwc:verbatimCoordinates" xlink:type="simple"><named-content content-type="geo-json" specific-use="{&#34;type&#34;:&#34;Point&#34;,&#34;coordinates&#34;:[151.933889,-23.432222]}" id="NCID0EHXBK" xlink:type="simple">23°25'56"S, 151°56'02"E</named-content></named-content>, coral rubble, 13 m, 12 Nov 2009; <named-content xmlns:xlink="http://www.w3.org/1999/xlink" content-type="dwc:institutional_code" xlink:type="simple">AM</named-content> W.36364 (1 spec.), Sykes Reef, <named-content xmlns:xlink="http://www.w3.org/1999/xlink" content-type="dwc:verbatimCoordinates" xlink:type="simple"><named-content content-type="geo-json" specific-use="{&#34;type&#34;:&#34;Point&#34;,&#34;coordinates&#34;:[152.033889,-23.432500]}" id="NCID0EXXBK" xlink:type="simple">23°25'57"S, 152°02'02"E</named-content></named-content>, coral rubble, 15 m, 13 Nov 2009; <named-content xmlns:xlink="http://www.w3.org/1999/xlink" content-type="dwc:institutional_code" xlink:type="simple">AM</named-content> W.37753 (2 specs) same locality and date; <named-content xmlns:xlink="http://www.w3.org/1999/xlink" content-type="dwc:institutional_code" xlink:type="simple">AM</named-content> W.32676 (1 spec.) Abbott Point, near Bowen, <named-content xmlns:xlink="http://www.w3.org/1999/xlink" content-type="dwc:verbatimCoordinates" xlink:type="simple"><named-content content-type="geo-json" specific-use="{&#34;type&#34;:&#34;Point&#34;,&#34;coordinates&#34;:[148.083333,-19.883333]}" id="NCID0EPYBK" xlink:type="simple">19°53'S, 148°05'E</named-content></named-content>, pylon scraping, 8 Jun 1998; <!--PageBreak-->W.36978 (1 spec. used for sequencing), Lizard Island, MacGillivray Reef, deep reef slope, <named-content xmlns:xlink="http://www.w3.org/1999/xlink" content-type="dwc:verbatimCoordinates" xlink:type="simple"><named-content content-type="geo-json" specific-use="{&#34;type&#34;:&#34;Point&#34;,&#34;coordinates&#34;:[145.472778,-14.656944]}" id="NCID0EZYBK" xlink:type="simple">14°39'25"S, 145°28'22"E</named-content></named-content>, coral rubble, 30 m, 4 Sep 2010; <named-content xmlns:xlink="http://www.w3.org/1999/xlink" content-type="dwc:institutional_code" xlink:type="simple">AM</named-content> W.41160 (1 spec.), Reef 14–141 south of South Direction Island, <named-content xmlns:xlink="http://www.w3.org/1999/xlink" content-type="dwc:verbatimCoordinates" xlink:type="simple"><named-content content-type="geo-json" specific-use="{&#34;type&#34;:&#34;Point&#34;,&#34;coordinates&#34;:[145.531389,-14.708611]}" id="NCID0EJZBK" xlink:type="simple">14°42'31"S, 145°31'53"E</named-content></named-content>, in coarse coral rubble, 15 m, 26 Aug 2010; <named-content xmlns:xlink="http://www.w3.org/1999/xlink" content-type="dwc:institutional_code" xlink:type="simple">AM</named-content> W. <named-content xmlns:xlink="http://www.w3.org/1999/xlink" content-type="dwc:institutional_code" xlink:type="simple">AM</named-content> W.43938 (&gt;25 specs), south east of Lizard Island, reef on north west side of North Direction Island, <named-content xmlns:xlink="http://www.w3.org/1999/xlink" content-type="dwc:verbatimCoordinates" xlink:type="simple"><named-content content-type="geo-json" specific-use="{&#34;type&#34;:&#34;Point&#34;,&#34;coordinates&#34;:[145.505556,-14.743333]}" id="NCID0EB1BK" xlink:type="simple">14°44'36"S, 145°30'20"E</named-content></named-content>, from sand, 10 m, 15 Aug 2013; <named-content xmlns:xlink="http://www.w3.org/1999/xlink" content-type="dwc:institutional_code" xlink:type="simple">AM</named-content> W. 47698 (1 spec.), Lizard Island group, reef on north eastern side of South Island, <named-content xmlns:xlink="http://www.w3.org/1999/xlink" content-type="dwc:verbatimCoordinates" xlink:type="simple"><named-content content-type="geo-json" specific-use="{&#34;type&#34;:&#34;Point&#34;,&#34;coordinates&#34;:[145.460278,-14.703611]}" id="NCID0ER1BK" xlink:type="simple">14°42'13"S, 145°27'37"E</named-content></named-content>, coral rubble, 5–12 m, 21 Aug 2013. <bold>Northern Territory</bold>: <named-content xmlns:xlink="http://www.w3.org/1999/xlink" content-type="dwc:institutional_code" xlink:type="simple">AM</named-content> W.37754 (3 specs) Darwin, Lee Point, <named-content xmlns:xlink="http://www.w3.org/1999/xlink" content-type="dwc:verbatimCoordinates" xlink:type="simple"><named-content content-type="geo-json" specific-use="{&#34;type&#34;:&#34;Point&#34;,&#34;coordinates&#34;:[130.971667,-12.333333]}" id="NCID0ED2BK" xlink:type="simple">12°20.0'S, 130°58.3'E</named-content></named-content>, dead coral washings, 3 m, 11 Jun 1993; ex <named-content xmlns:xlink="http://www.w3.org/1999/xlink" content-type="dwc:institutional_code" xlink:type="simple">NTM</named-content> W017392 (10 specs), Darwin Harbour, Iron Ore Wharf, <named-content xmlns:xlink="http://www.w3.org/1999/xlink" content-type="dwc:verbatimCoordinates" xlink:type="simple"><named-content content-type="geo-json" specific-use="{&#34;type&#34;:&#34;Point&#34;,&#34;coordinates&#34;:[130.842778,-12.472500]}" id="NCID0EW2BK" xlink:type="simple">12°28'21"S, 130°50'34"E</named-content></named-content>, scrapings from wharf pile, 5–10 m, 1998, originally identified as <italic><tp:taxon-name><tp:taxon-name-part taxon-name-part-type="genus">Pseudobranchiomma</tp:taxon-name-part> <tp:taxon-name-part taxon-name-part-type="species">orientalis</tp:taxon-name-part></tp:taxon-name></italic>; <named-content xmlns:xlink="http://www.w3.org/1999/xlink" content-type="dwc:institutional_code" xlink:type="simple">NTM</named-content> W017392 (part, 2 specs), Darwin Harbour, Iron Ore Wharf, <named-content xmlns:xlink="http://www.w3.org/1999/xlink" content-type="dwc:verbatimCoordinates" xlink:type="simple"><named-content content-type="geo-json" specific-use="{&#34;type&#34;:&#34;Point&#34;,&#34;coordinates&#34;:[130.842778,-12.472500]}" id="NCID0ET3BK" xlink:type="simple">12°28'21"S, 130°50'34"E</named-content></named-content>, scrapings from wharf pile, 7 m,16 Aug 1998, originally identified as <italic><tp:taxon-name><tp:taxon-name-part taxon-name-part-type="genus">Pseudobranchiomma</tp:taxon-name-part></tp:taxon-name></italic> cf. <italic><tp:taxon-name><tp:taxon-name-part taxon-name-part-type="genus">Pseudobranchiomma</tp:taxon-name-part> <tp:taxon-name-part taxon-name-part-type="species">emersoni</tp:taxon-name-part></tp:taxon-name></italic>. <bold>Western Australia</bold>: <named-content xmlns:xlink="http://www.w3.org/1999/xlink" content-type="dwc:institutional_code" xlink:type="simple">AM</named-content> W.37756 (13 specs) Ningaloo Reef, <named-content xmlns:xlink="http://www.w3.org/1999/xlink" content-type="dwc:verbatimCoordinates" xlink:type="simple"><named-content content-type="geo-json" specific-use="{&#34;type&#34;:&#34;Point&#34;,&#34;coordinates&#34;:[113.711111,-22.755278]}" id="NCID0EW4BK" xlink:type="simple">22°45'19"S, 113°42'40"E</named-content></named-content>, sponge and bryozoa, 15–17 m, 19 May 2009; <named-content xmlns:xlink="http://www.w3.org/1999/xlink" content-type="dwc:institutional_code" xlink:type="simple">AM</named-content> W.37757 (3 specs), Ningaloo Reef, <named-content xmlns:xlink="http://www.w3.org/1999/xlink" content-type="dwc:verbatimCoordinates" xlink:type="simple"><named-content content-type="geo-json" specific-use="{&#34;type&#34;:&#34;Point&#34;,&#34;coordinates&#34;:[113.711111,-22.755278]}" id="NCID0EG5BK" xlink:type="simple">22°45'19"S, 113°42'40"E</named-content></named-content>, sandstone, 15–17 m, 19 Jun 2009; <named-content xmlns:xlink="http://www.w3.org/1999/xlink" content-type="dwc:institutional_code" xlink:type="simple">NTM</named-content> W018246 (&gt;50 specs) Ashmore Reef, inner lagoon, encrusting sponges, 15 m, 01 Jun 2002, originally identified as <italic><tp:taxon-name><tp:taxon-name-part taxon-name-part-type="genus">Pseudobranchiomma</tp:taxon-name-part> <tp:taxon-name-part taxon-name-part-type="species">orientalis</tp:taxon-name-part></tp:taxon-name></italic>.</p></tp:treatment-sec><tp:treatment-sec sec-type="material" id="SECID0EA6BK"><title>Comparative material.</title><p>
              <bold>Hawaii</bold>: <named-content xmlns:xlink="http://www.w3.org/1999/xlink" content-type="dwc:institutional_code" xlink:type="simple">AM</named-content> W.35576 (1 spec.), <named-content xmlns:xlink="http://www.w3.org/1999/xlink" content-type="dwc:institutional_code" xlink:type="simple">AM</named-content> W.35577 (1 spec), <named-content xmlns:xlink="http://www.w3.org/1999/xlink" content-type="dwc:institutional_code" xlink:type="simple">AM</named-content> W.35578 (1 spec.), <named-content xmlns:xlink="http://www.w3.org/1999/xlink" content-type="dwc:institutional_code" xlink:type="simple">AM</named-content> W.37206, (1 spec. on SEM pin), <named-content xmlns:xlink="http://www.w3.org/1999/xlink" content-type="dwc:institutional_code" xlink:type="simple">AM</named-content> W.37207 (1 spec. on SEM pin), all from Oahu, Coconut Island, <named-content xmlns:xlink="http://www.w3.org/1999/xlink" content-type="dwc:verbatimCoordinates" xlink:type="simple"><named-content content-type="geo-json" specific-use="{&#34;type&#34;:&#34;Point&#34;,&#34;coordinates&#34;:[157.961944,-21.430000]}" id="NCID0ETACK" xlink:type="simple">21°25'48"N, 157°57'43”</named-content></named-content>, epifauna growing on pier, 1 m, 4 Sep 2008.</p></tp:treatment-sec><tp:treatment-sec sec-type="diagnosis" id="SECID0EYACK"><title>Diagnosis.</title><p>Three to six pairs of digitiform radiolar serrations evenly distributed along entire length of radioles. Radiolar eyes absent. Thoracic ventral shields and neuropodial tori separated by a gap. Thoracic and abdominal uncini with about four transverse rows of teeth surmounting main fang. Radiolar crown with transverse dark purple and orange bands at base and 4–6 irregular purple bands along radioles. Body pale, or with some purple patches; large interramal eyespots decreasing posteriorly.</p></tp:treatment-sec><tp:treatment-sec sec-type="description" id="SECID0E4ACK"><title>Description of Australian specimens.</title><p>Specimens range from 3–19 mm long, 0.2–1 mm wide, with 4–7 thoracic and numerous abdominal segments. One complete specimen from <named-content xmlns:xlink="http://www.w3.org/1999/xlink" content-type="dwc:institutional_code" xlink:type="simple">AM</named-content> W.43938 measures 19 mm in length and 1 mm maximum width, including crown 4 mm long, with 6 thoracic and &gt;80 abdominal chaetigers. Body thin and cylindrical. Crown length varies between 1.5 and 4 mm. Radiolar crown lobes semicircular at base, with about nine radioles on each side, connected by basal membrane equivalent to length of at least one thoracic chaetiger (Figs <xref ref-type="fig" rid="F8">8D</xref>, <xref ref-type="fig" rid="F9">9A, B</xref>) or 1/8th of radiolar length. Radioles with serrated radiolar flanges, 3–6 digitiform serrations along entire length of radioles (Figs <xref ref-type="fig" rid="F8">8C</xref>, <xref ref-type="fig" rid="F9">9A, G</xref>, <xref ref-type="fig" rid="F10">10C</xref>). Radiolar eyes absent. Pinnules of constant length along radioles, shorter distally; tips of radioles as long as pinnules or shorter. Radioles supported basally by four rows of vacuolated cells. Dorsal lips with tapered dorsal radiolar appendages, about as long as 3–4 thoracic segments (about one third of radiolar crown length), with dorsal lamella attached to base of adjacent radiole (Fig. <xref ref-type="fig" rid="F9">9B</xref>). Dorsal pinnular appendages absent (Fig. <xref ref-type="fig" rid="F9">9B</xref>). Ventral lips and parallel <!--PageBreak-->lamellae present, with prominent ventral sacs directed outside of the radiolar crown (Figs <xref ref-type="fig" rid="F9">9A</xref>, <xref ref-type="fig" rid="F10">10B</xref>). Collar with dorsal margins separated by wide gap (Figs <xref ref-type="fig" rid="F8">8E</xref>, <xref ref-type="fig" rid="F9">9B</xref>, <xref ref-type="fig" rid="F10">10D</xref>), margins fused to end of first chaetiger; laterally, collar margins smooth, only just reaching junction of crown and thorax (Figs <xref ref-type="fig" rid="F8">8E</xref>, <xref ref-type="fig" rid="F9">9A</xref>). Ventral lappets large, sub-triangular, non-overlapping (Figs <xref ref-type="fig" rid="F8">8A, B</xref>, <xref ref-type="fig" rid="F9">9A</xref>, <xref ref-type="fig" rid="F10">10B</xref>). Ventral shields conspicuous (Fig. <xref ref-type="fig" rid="F8">8B</xref>), first shield trapezoidal, but when stained with methyl green, appears separated into anterior Y-shaped half and posterior W-shaped half; second shield trapezoidal, following shields rectangular. All ventral shields not in contact with or indented by tori. Interramal eyespots conspicuous (Fig. <xref ref-type="fig" rid="F8">8A, D</xref>). First chaetiger with narrowly hooded chaetae arranged in two rows (Figs <xref ref-type="fig" rid="F9">9H</xref>, <xref ref-type="fig" rid="F10">10E</xref>); remaining thoracic chaetigers with about five superior elongate narrowly hooded chaetae and around nine shorter spine-like inferior chaetae (Figs <xref ref-type="fig" rid="F3">3X, Y</xref>, <xref ref-type="fig" rid="F9">9C, J</xref>, <xref ref-type="fig" rid="F10">10F</xref>) with hood as wide as shaft. Neuropodial uncini with about four rows of teeth above main fang (Figs <xref ref-type="fig" rid="F3">3U, V</xref>, <xref ref-type="fig" rid="F9">9D, F</xref>, <xref ref-type="fig" rid="F10">10G</xref>) well-developed <!--PageBreak-->breast and short handle with rounded knob on base (Fig. <xref ref-type="fig" rid="F3">3U, V</xref>). Abdominal chaetigers with narrowly hooded superior chaetae and spine-like inferior chaetae with hood about half width of shaft (Figs <xref ref-type="fig" rid="F3">3Z, A1</xref>, <xref ref-type="fig" rid="F9">9E, K</xref>, <xref ref-type="fig" rid="F10">10H</xref>). Notopodial uncini very similar to thoracic ones (3W, 9F, L, 10I). Pygidium bilobed.</p><fig id="F8" position="float" orientation="portrait"><label>Figure 8.</label><caption><p>
          <italic><tp:taxon-name><tp:taxon-name-part taxon-name-part-type="genus">Pseudobranchiomma</tp:taxon-name-part></tp:taxon-name></italic> cf. <italic><tp:taxon-name><tp:taxon-name-part taxon-name-part-type="genus">Pseudobranchiomma</tp:taxon-name-part> <tp:taxon-name-part taxon-name-part-type="species">schizogenica</tp:taxon-name-part></tp:taxon-name></italic>. <named-content xmlns:xlink="http://www.w3.org/1999/xlink" content-type="dwc:institutional_code" xlink:type="simple">AM</named-content> W.36368, <named-content xmlns:xlink="http://www.w3.org/1999/xlink" content-type="dwc:institutional_code" xlink:type="simple">AM</named-content> W.36369. Photographs. <bold>A</bold> Anterior end, lateral view <bold>B</bold> Detail of base of crown and anterior segments, ventral view <bold>C</bold> Detail of lateral radiole <bold>D</bold> Anterior thoracic segments, lateral view <bold>E</bold> Anterior thoracic segments, dorsal view <bold>F</bold> Anterior thoracic segments, dorsal view. dra, dorsal radiolar appendages; vl, ventral lappet; vs, ventral sac; white arrows, serrations of radiolar lateral flanges.</p></caption><graphic xmlns:xlink="http://www.w3.org/1999/xlink" xlink:href="zookeys-622-001-g008.jpg" position="float" orientation="portrait" xlink:type="simple" id="oo_105541.jpg"/></fig><fig id="F9" position="float" orientation="portrait"><label>Figure 9.</label><caption><p>
          <italic><tp:taxon-name><tp:taxon-name-part taxon-name-part-type="genus">Pseudobranchiomma</tp:taxon-name-part></tp:taxon-name></italic> cf. <italic><tp:taxon-name><tp:taxon-name-part taxon-name-part-type="genus">Pseudobranchiomma</tp:taxon-name-part> <tp:taxon-name-part taxon-name-part-type="species">schizogenica</tp:taxon-name-part></tp:taxon-name></italic>. Scanning electron micrographs. <bold>A–F</bold> specimen from Queensland <named-content xmlns:xlink="http://www.w3.org/1999/xlink" content-type="dwc:institutional_code" xlink:type="simple">AM</named-content> W.37205 <bold>G–L</bold> specimen from Western Australia <named-content xmlns:xlink="http://www.w3.org/1999/xlink" content-type="dwc:institutional_code" xlink:type="simple">AM</named-content> W.37203. <bold>A</bold> Whole specimen, lateral view <bold>B</bold> Base of crown, dorsal view with dorsal lips and radiolar appendages <bold>C</bold> Notopodia, second thoracic segment <bold>D</bold> Uncini, third thoracic segment <bold>E</bold> Posterior abdominal neurochaetae <bold>F</bold> Uncini, posterior abdominal segment <bold>G</bold> Detail of lateral radiole with serrations in flanges <bold>H</bold> Notopodia, first thoracic segment <bold>I</bold> Uncini, fifth thoracic segment <bold>J</bold> Notopodia fourth thoracic segment <bold>K</bold> Neuropodia, mid abdominal chaetigers <bold>L</bold> Posterior abdominal uncini. Scale bars: <bold>A</bold> = 200 µm; <bold>B, G</bold> = 100 µm; <bold>C</bold> = 20 µm; <bold>D, F, I, L</bold> = 2 µm; <bold>E, H, J, K</bold> = 10 µm.</p></caption><graphic xmlns:xlink="http://www.w3.org/1999/xlink" xlink:href="zookeys-622-001-g009.jpg" position="float" orientation="portrait" xlink:type="simple" id="oo_105542.jpg"/></fig><fig id="F10" position="float" orientation="portrait"><label>Figure 10.</label><caption><p>
          <italic><tp:taxon-name><tp:taxon-name-part taxon-name-part-type="genus">Pseudobranchiomma</tp:taxon-name-part></tp:taxon-name></italic> cf. <italic><tp:taxon-name><tp:taxon-name-part taxon-name-part-type="genus">Pseudobranchiomma</tp:taxon-name-part> <tp:taxon-name-part taxon-name-part-type="species">schizogenica</tp:taxon-name-part></tp:taxon-name></italic> from Hawaii <named-content xmlns:xlink="http://www.w3.org/1999/xlink" content-type="dwc:institutional_code" xlink:type="simple">AM</named-content> W.37206, <named-content xmlns:xlink="http://www.w3.org/1999/xlink" content-type="dwc:institutional_code" xlink:type="simple">AM</named-content> W.37207: Scanning electron micrographs. <bold>A</bold> Detail of radiolar flanges serrations <bold>B</bold> Base of crown and anterior segments, ventral view <bold>C</bold> Lateral radioles <bold>D</bold> Anterior segments, dorsal view <bold>E</bold> Notopodia, first thoracic segment <bold>F</bold> Notopodia, second thoracic segment <bold>G</bold> Uncini, third thoracic segment <bold>H</bold> Neuropodia, posterior abdominal segment <bold>I</bold> Posterior abdominal uncini <bold>J</bold> Posterior end, ventral view (pygidium regenerating) <bold>K</bold> Posterior end, dorsal view. vl, ventral lappets; vs, ventral sac. Scale bars: <bold>A</bold> = 20 µm; <bold>B, C, J, K</bold> = 100 µm; <bold>D</bold> = 200 µm; <bold>E, H</bold> = 10 µm; <bold>F</bold> = 20 µm; <bold>G, I</bold> = 2 µm.</p></caption><graphic xmlns:xlink="http://www.w3.org/1999/xlink" xlink:href="zookeys-622-001-g010.jpg" position="float" orientation="portrait" xlink:type="simple" id="oo_105543.jpg"/></fig><!--PageBreak--></tp:treatment-sec><tp:treatment-sec sec-type="Colour pattern" id="SECID0EKMCK"><title>Colour pattern.</title><p>Body pale with large interramal eyespots (Fig. <xref ref-type="fig" rid="F8">8A</xref>), decreasing in size gradually towards posterior; small dark purple pigment spots sparsely distributed (Fig. <xref ref-type="fig" rid="F8">8A, B, E</xref>) over entire body. Some specimens have purple patches on ventral shields as well as further along ventrum and dorsum. Crown with purple pigmentation in basal membrane (Fig. <xref ref-type="fig" rid="F8">8A–E</xref>), above which there is a pale band followed by dark purple and orange bands (Fig. <xref ref-type="fig" rid="F8">8A–E</xref>). Pairs of dark purple pigment spots on outer edge of radioles form 4–6 distinct bands along length of radioles (Fig. <xref ref-type="fig" rid="F8">8A–E</xref>), coinciding with number of serrations along radioles. On some radioles pigmentation extends to base of one or two pinnules. Dorsal margins of collar (Fig. <xref ref-type="fig" rid="F8">8E</xref>) and ventral lappets (Fig. <xref ref-type="fig" rid="F8">8B</xref>) have some purple pigmen<!--PageBreak-->tation. Preserved specimens usually pale with few brown patches on collar and lappets, crowns with some bands of brown pigment, and may have brown longitudinal lines on base of crown. Conspicuous interramal eyespots are maintained after preservation.</p></tp:treatment-sec><tp:treatment-sec sec-type="remarks" id="SECID0EONCK"><title>Remarks.</title><p>This species, originally described from the Gulf of California, is characterised by having radioles with short and digitiform serrations along the entire radiolar length, ventral shield of collar trapezoidal and divided into two halves, thoracic superior chaetae and abdominal chaetae with hoods narrower than shafts and thoracic inferior chaetae spine-like with hoods as wide as shafts (<xref ref-type="bibr" rid="B48">Tovar-Hernández and Dean 2014</xref>). The specimens found in several localities around the northern Australian coastline and in Hawaii match this diagnosis and additionally share the same colour pattern (four to six repeated pigment units, resembling transverse bands and a wider orange band on the base of radioles) and the number of teeth over the main fang (four). There are, however, some differences between these specimens and the original description of <italic><tp:taxon-name><tp:taxon-name-part taxon-name-part-type="genus">Pseudobranchiomma</tp:taxon-name-part> <tp:taxon-name-part taxon-name-part-type="species">schizogenica</tp:taxon-name-part></tp:taxon-name></italic>, including one feature considered to be diagnostic of this species: the lateral margins of the collar, because they are oblique, do not always cover the anterior peristomial ring (Fig. <xref ref-type="fig" rid="F8">8E</xref>); there are also fewer flange serrations per radiole (up to six) in the Australian specimens, even the largest ones, compared with the Gulf of California specimens (6–11). The specimens also somewhat resemble <italic><tp:taxon-name><tp:taxon-name-part taxon-name-part-type="genus">Pseudobranchiomma</tp:taxon-name-part> <tp:taxon-name-part taxon-name-part-type="species">paraemersoni</tp:taxon-name-part></tp:taxon-name></italic> Nogueira, Rossi and Lopez, 2006, from Brazil, a species that also shares a similar number of thoracic segments (between 5 and 7), large interramal eyespots, and the typical transverse bands of pigments in radiolar crown, but differs from <italic><tp:taxon-name><tp:taxon-name-part taxon-name-part-type="genus">Pseudobranchiomma</tp:taxon-name-part></tp:taxon-name></italic> cf. <italic><tp:taxon-name><tp:taxon-name-part taxon-name-part-type="genus">Pseudobranchiomma</tp:taxon-name-part> <tp:taxon-name-part taxon-name-part-type="species">schizogenica</tp:taxon-name-part></tp:taxon-name></italic> by having fewer number of flange serrations per radiole (3–4) and inferior thoracic spine-like chaetae with hood twice as wide as shaft (hood only as wide as shaft in <italic><tp:taxon-name><tp:taxon-name-part taxon-name-part-type="genus">Pseudobranchiomma</tp:taxon-name-part> <tp:taxon-name-part taxon-name-part-type="species">schizogenica</tp:taxon-name-part></tp:taxon-name></italic>). Similarly, <italic><tp:taxon-name><tp:taxon-name-part taxon-name-part-type="genus">Pseudobranchiomma</tp:taxon-name-part> <tp:taxon-name-part taxon-name-part-type="species">emersoni</tp:taxon-name-part></tp:taxon-name></italic> shares some features with <italic><tp:taxon-name><tp:taxon-name-part taxon-name-part-type="genus">Pseudobranchiomma</tp:taxon-name-part></tp:taxon-name></italic> cf. <italic><tp:taxon-name><tp:taxon-name-part taxon-name-part-type="genus">Pseudobranchiomma</tp:taxon-name-part> <tp:taxon-name-part taxon-name-part-type="species">schizogenica</tp:taxon-name-part></tp:taxon-name></italic>, but differs from it by the irregular branchial crown pigment pattern, the greater number of rows of teeth above main fang in thoracic uncini (5–6), greater number of radioles (14), and the non-differentiated first ventral shield.</p></tp:treatment-sec><tp:treatment-sec sec-type="distribution" id="SECID0EGQCK"><title>Distribution.</title><p>Southern Gulf of California (Mexico), northern Australia and Hawaii. This species is associated with coral rubble and epifauna attached to hard substrates in shallow depths (0–15 m).</p></tp:treatment-sec><tp:treatment-sec><!--Section generated to contain objects referenced in tp:taxon-treatment.--><fig id="F3" position="float" orientation="portrait"><label>Figure 3.</label><caption><p>Line drawings of chaetae and uncini of <italic><tp:taxon-name><tp:taxon-name-part taxon-name-part-type="genus">Pseudobranchiomma</tp:taxon-name-part></tp:taxon-name></italic> species in Australia; <bold>A</bold>–<bold>F</bold> <italic><tp:taxon-name><tp:taxon-name-part taxon-name-part-type="genus">Pseudobranchiomma</tp:taxon-name-part></tp:taxon-name></italic> cf. <italic><tp:taxon-name><tp:taxon-name-part taxon-name-part-type="genus">Pseudobranchiomma</tp:taxon-name-part> <tp:taxon-name-part taxon-name-part-type="species">emersoni</tp:taxon-name-part></tp:taxon-name></italic> <bold>G</bold>–<bold>L</bold> <italic><tp:taxon-name><tp:taxon-name-part taxon-name-part-type="genus">Pseudobranchiomma</tp:taxon-name-part></tp:taxon-name></italic> cf. <italic><tp:taxon-name><tp:taxon-name-part taxon-name-part-type="genus">Pseudobranchiomma</tp:taxon-name-part> <tp:taxon-name-part taxon-name-part-type="species">orientalis</tp:taxon-name-part></tp:taxon-name></italic> <bold>M–T</bold> <italic><tp:taxon-name><tp:taxon-name-part taxon-name-part-type="genus">Pseudobranchiomma</tp:taxon-name-part> <tp:taxon-name-part taxon-name-part-type="species">pallida</tp:taxon-name-part></tp:taxon-name></italic> sp. n. <bold>U</bold>–<bold>Z, A1</bold> <italic><tp:taxon-name><tp:taxon-name-part taxon-name-part-type="genus">Pseudobranchiomma</tp:taxon-name-part></tp:taxon-name></italic> cf. <italic><tp:taxon-name><tp:taxon-name-part taxon-name-part-type="genus">Pseudobranchiomma</tp:taxon-name-part> <tp:taxon-name-part taxon-name-part-type="species">schizogenica</tp:taxon-name-part></tp:taxon-name></italic>; <bold>A</bold> Thoracic uncinus <bold>B</bold> Abdominal uncinus <bold>C</bold> Superior thoracic chaeta <bold>D</bold> Inferior thoracic chaeta <bold>E, F</bold> Inferior abdominal chaetae <bold>G</bold> Thoracic uncinus <bold>H</bold> Abdominal uncinus <bold>I</bold> Superior thoracic chaeta <bold>J</bold> Inferior thoracic chaeta <bold>K, L</bold> Inferior abdominal chaetae <bold>M, N</bold> Thoracic uncini <bold>O</bold> Abdominal uncinus <bold>P, Q, R</bold> Inferior thoracic chaetae <bold>S</bold> Superior abdominal chaeta <bold>T</bold> Inferior abdominal chaeta <bold>U, V</bold> Thoracic uncini <bold>W</bold> Abdominal uncinus <bold>X, Y</bold> Superior thoracic chaetae <bold>Z, A1</bold> Inferior thoracic chaetae. Scale bars: <bold>A–F</bold> = 2 µm; <bold>G–L</bold> = 4 µm; <bold>M–T</bold> = 2 µm; <bold>U–Z, A1</bold> = 2 µm.</p></caption><graphic xmlns:xlink="http://www.w3.org/1999/xlink" xlink:href="zookeys-622-001-g003.jpg" position="float" orientation="portrait" xlink:type="simple" id="oo_105536.jpg"/></fig></tp:treatment-sec><ref-list><ref id="B48"><mixed-citation xmlns:xlink="http://www.w3.org/1999/xlink" xlink:type="simple">
          <person-group><name name-style="western"><surname>Tovar-Hernández</surname><given-names>MA</given-names></name><name name-style="western"><surname>Dean</surname><given-names>H</given-names></name></person-group> (<year>2014</year>) <article-title>A new gregarious sabellid worm from the Gulf of California reproducing by spontaneous fission (<tp:taxon-name><tp:taxon-name-part taxon-name-part-type="class">Polychaeta</tp:taxon-name-part></tp:taxon-name>, <tp:taxon-name><tp:taxon-name-part taxon-name-part-type="family">Sabellidae</tp:taxon-name-part></tp:taxon-name>).</article-title> <source>Journal of the Marine Biological Association of the United Kingdom</source> <volume>94</volume>(<issue>5</issue>): <fpage>935</fpage>–<lpage>946</lpage>. doi: <ext-link xlink:type="simple" ext-link-type="doi" xlink:href="10.1017/S0025315414000186">10.1017/S0025315414000186</ext-link></mixed-citation></ref></ref-list></tp:taxon-treatment>
